# Supplementary material for: Mixed Species Flock, Nest Height, and Elevation Partially Explain Avian Haemoparasite Prevalence in Colombia
Source: PLoS One. 2014 Jun 20;9(6):e100695. doi: 10.1371/journal.pone.0100695 (PMC4065061; doi:10.1371/journal.pone.0100695)
Supplement: Table S1 — Database used in this study, abiotic variables as well as host ecological variables obtained from Hilty & Brown [30] , Salaman et al. [32] and field observation are provided. Bird family and species. Infection with six parasite taxa: infected (1), non-infected (0). Elevation (m above sea level). Season sampled: rainy, dry. Habitat sampled: Ecotone between savannah and gallery forests (E_S_GF), Tropical rainforest within an urban area (TRF_U), Vegetation within an urban area (V_U), High Andean forest (AF), Ecotone between grass areas and high Andean forest (E_G_AF), Ecotone between high Andean forest and Paramo (E_AF_P), Paramo (P). Body mass (g). Nest height: canopy, midstory/understory, ground. Nest type: open, cavity, closed. Foraging strata: canopy, midstory/understory, understory/ground, ground, air or water. Diet: frugivore, frugivore/insectivore, insectivore, nectar, nectarivore/insectivore, granivore, omnivore or predator of small vertebrate. Sociality: solitary, groups/flocks. Mixed species flocks: no (0), yes (1). Migratory behaviour: migrant, resident. (XLSX) [file pone.0100695.s001.xlsx]

## Sheet: Table S1
Table S1. Database used in this study, abiotic variables as well as host ecological variables obtained from Hilty & Brown [30], Salaman et al. [32] and field observation are provided. Bird family and species. Infection with six parasite taxa: infected (1), non-infected (0). Elevation (m above sea level). Season sampled: rainy, dry. Habitat sampled: Ecotone between savannah and gallery forests (E_…
Family	Species_Abv	Plasmodium	Leucocytozoon	Haemoproteus	Trypanosoma	microfilaria	Hepatozoon	infected	Elevation	season	habitat	body_mass	nest_height	nest_type	foraging_strata	diet	sociality	mixed_flocks	migratory
ACCIPITRIDAE	Accipiter_striatus	0	0	0	0	0	0	0	3100	rainy	E_AF_P	102.6	canopy	open	air_or_water	omnivore	solitary	0	resident
TROCHILIDAE	Adelomyia_melanogenys	0	0	0	0	0	0	0	2400	dry	AF	2	mid_understory	open	mid_understory	nectarivore_insectivore	solitary	0	resident
TROCHILIDAE	Adelomyia_melanogenys	0	0	0	0	0	0	0	2400	dry	AF	4	mid_understory	open	mid_understory	nectarivore_insectivore	solitary	0	resident
TROCHILIDAE	Adelomyia_melanogenys	0	0	0	0	0	0	0	2400	dry	AF	4.5	mid_understory	open	mid_understory	nectarivore_insectivore	solitary	0	resident
TROCHILIDAE	Adelomyia_melanogenys	0	0	0	0	0	0	0	2400	dry	AF	6	mid_understory	open	mid_understory	nectarivore_insectivore	solitary	0	resident
TROCHILIDAE	Adelomyia_melanogenys	0	0	0	0	0	0	0	2400	dry	AF	7	mid_understory	open	mid_understory	nectarivore_insectivore	solitary	0	resident
TROCHILIDAE	Adelomyia_melanogenys	0	0	0	0	0	0	0	2400	dry	AF	7	mid_understory	open	mid_understory	nectarivore_insectivore	solitary	0	resident
TROCHILIDAE	Adelomyia_melanogenys	0	0	0	0	0	0	0	2560	rainy	V_U	3	mid_understory	open	mid_understory	nectarivore_insectivore	solitary	0	resident
TROCHILIDAE	Aglaeactis_cupripennis	0	0	0	0	0	0	0	3300	dry	E_G_AF	7	mid_understory	open	mid_understory	nectarivore_insectivore	solitary	0	resident
TROCHILIDAE	Aglaeactis_cupripennis	0	0	0	0	0	0	0	3300	dry	E_G_AF	8	mid_understory	open	mid_understory	nectarivore_insectivore	solitary	0	resident
TROCHILIDAE	Amazilia_fimbriata	0	0	0	0	0	0	0	130	rainy	E_S_GF	4	mid_understory	open	mid_understory	nectarivore_insectivore	solitary	0	resident
TROCHILIDAE	Amazilia_fimbriata	0	0	0	0	0	0	0	640	rainy	TRF_U	4.5	mid_understory	open	mid_understory	nectarivore_insectivore	solitary	0	resident
TROCHILIDAE	Amazilia_versicolor	0	0	0	0	0	0	0	130	rainy	E_S_GF	5.1	mid_understory	open	mid_understory	nectarivore_insectivore	solitary	0	resident
TROCHILIDAE	Amazilia_versicolor	0	0	0	0	0	0	0	450	rainy	E_S_GF	5.4	mid_understory	open	mid_understory	nectarivore_insectivore	solitary	0	resident
TROCHILIDAE	Amazilia_versicolor	0	0	0	0	0	0	0	640	rainy	TRF_U	5.6	mid_understory	open	mid_understory	nectarivore_insectivore	solitary	0	resident
TROCHILIDAE	Amazilia_versicolor	0	0	0	0	0	0	0	640	rainy	TRF_U	5.6	mid_understory	open	mid_understory	nectarivore_insectivore	solitary	0	resident
ICTERIDAE	Amblycercus_holosericeus	0	0	0	0	0	0	0	2900	rainy	AF	26.5	mid_understory	open	canopy	omnivore	solitary	1	resident
ICTERIDAE	Amblycercus_holosericeus	0	0	0	0	0	0	0	2900	dry	AF	47.5	mid_understory	open	canopy	omnivore	solitary	1	resident
EMBERIZIDAE	Ammodramus_aurifrons	0	0	0	0	0	0	0	130	rainy	E_S_GF	14.5	ground	open	ground	granivore	solitary	0	resident
EMBERIZIDAE	Ammodramus_aurifrons	0	0	0	0	0	0	0	130	rainy	E_S_GF	15.2	ground	open	ground	granivore	solitary	0	resident
EMBERIZIDAE	Ammodramus_aurifrons	0	0	0	0	0	0	0	130	rainy	E_S_GF	16.4	ground	open	ground	granivore	solitary	0	resident
COTINGIDAE	Ampelion_rubrocristatus	0	1	0	0	0	0	1	3100	dry	E_AF_P	53	mid_understory	open	canopy	omnivore	solitary	0	resident
TYRANNIDAE	Anairetes_agilis	0	0	0	0	0	0	0	2900	dry	AF	6	mid_understory	open	mid_understory	insectivore	groups_flocks	1	resident
TYRANNIDAE	Anairetes_agilis	0	0	0	0	0	0	0	2900	dry	AF	6	mid_understory	open	mid_understory	insectivore	groups_flocks	1	resident
TYRANNIDAE	Anairetes_agilis	0	0	0	0	0	0	0	2900	rainy	AF	8	mid_understory	open	mid_understory	insectivore	groups_flocks	1	resident
TYRANNIDAE	Anairetes_agilis	0	0	0	0	0	0	0	2900	rainy	AF	8	mid_understory	open	mid_understory	insectivore	groups_flocks	1	resident
TYRANNIDAE	Anairetes_agilis	0	0	0	0	0	0	0	2900	rainy	AF	10	mid_understory	open	mid_understory	insectivore	groups_flocks	1	resident
TYRANNIDAE	Anairetes_agilis	0	0	0	0	0	0	0	2900	rainy	AF	10	mid_understory	open	mid_understory	insectivore	groups_flocks	1	resident
ANATIDAE	Anas_flavirostris	0	0	0	0	0	0	0	3950	dry	P	405	ground	open	air_or_water	omnivore	groups_flocks	0	resident
RAMPHASTIDAE	Andigena_hypoglauca	0	0	0	0	0	0	0	3300	dry	E_G_AF	250	ground	cavity	canopy	omnivore	groups_flocks	0	resident
RAMPHASTIDAE	Andigena_hypoglauca	0	0	0	0	0	0	0	3300	dry	E_G_AF	310	ground	cavity	canopy	omnivore	groups_flocks	0	resident
RAMPHASTIDAE	Andigena_hypoglauca	0	0	0	0	0	0	0	3300	dry	E_G_AF	350	ground	cavity	canopy	omnivore	groups_flocks	0	resident
RAMPHASTIDAE	Andigena_hypoglauca	0	0	0	0	0	0	0	3300	dry	E_G_AF	370	ground	cavity	canopy	omnivore	groups_flocks	0	resident
THRAUPIDAE	Anisognathus_igniventris	0	1	1	0	1	0	1	2900	dry	AF	41.5	mid_understory	open	canopy	frugivore	groups_flocks	1	resident
THRAUPIDAE	Anisognathus_igniventris	0	0	1	0	0	0	1	2900	dry	AF	29	mid_understory	open	canopy	frugivore	groups_flocks	1	resident
THRAUPIDAE	Anisognathus_igniventris	0	0	1	0	0	0	1	2900	dry	AF	32.5	mid_understory	open	canopy	frugivore	groups_flocks	1	resident
THRAUPIDAE	Anisognathus_igniventris	0	0	1	0	0	0	1	2900	rainy	AF	36	mid_understory	open	canopy	frugivore	groups_flocks	1	resident
THRAUPIDAE	Anisognathus_igniventris	0	0	1	0	0	0	1	2900	rainy	AF	38	mid_understory	open	canopy	frugivore	groups_flocks	1	resident
THRAUPIDAE	Anisognathus_igniventris	0	0	1	0	0	0	1	2900	rainy	AF	38	mid_understory	open	canopy	frugivore	groups_flocks	1	resident
THRAUPIDAE	Anisognathus_igniventris	0	0	1	0	0	0	1	2900	dry	AF	40	mid_understory	open	canopy	frugivore	groups_flocks	1	resident
THRAUPIDAE	Anisognathus_igniventris	0	0	0	0	0	0	0	2900	dry	AF	26.5	mid_understory	open	canopy	frugivore	groups_flocks	1	resident
THRAUPIDAE	Anisognathus_igniventris	0	0	0	0	0	0	0	2900	dry	AF	27.5	mid_understory	open	canopy	frugivore	groups_flocks	1	resident
THRAUPIDAE	Anisognathus_igniventris	1	0	0	0	0	0	1	3100	rainy	E_AF_P	36	mid_understory	open	canopy	frugivore	groups_flocks	1	resident
THRAUPIDAE	Anisognathus_igniventris	0	1	1	0	0	0	1	3100	dry	E_AF_P	39.5	mid_understory	open	canopy	frugivore	groups_flocks	1	resident
THRAUPIDAE	Anisognathus_igniventris	0	0	0	0	0	0	0	3100	rainy	E_AF_P	35	mid_understory	open	canopy	frugivore	groups_flocks	1	resident
THRAUPIDAE	Anisognathus_igniventris	0	0	0	0	0	0	0	3100	dry	E_AF_P	37	mid_understory	open	canopy	frugivore	groups_flocks	1	resident
THRAUPIDAE	Anisognathus_igniventris	0	0	0	0	0	0	0	3100	rainy	E_AF_P	38	mid_understory	open	canopy	frugivore	groups_flocks	1	resident
THRAUPIDAE	Anisognathus_lacrymosus	0	1	0	0	0	0	1	3300	dry	E_G_AF	34	canopy	open	canopy	frugivore	groups_flocks	1	resident
THRAUPIDAE	Anisognathus_lacrymosus	0	0	1	0	0	0	1	3300	dry	E_G_AF	32	canopy	open	canopy	frugivore	groups_flocks	1	resident
THRAUPIDAE	Anisognathus_lacrymosus	0	0	0	0	0	0	0	3300	dry	E_G_AF	35	canopy	open	canopy	frugivore	groups_flocks	1	resident
THRAUPIDAE	Anisognathus_lacrymosus	0	0	0	0	0	0	0	3300	dry	E_G_AF	36	canopy	open	canopy	frugivore	groups_flocks	1	resident
THRAUPIDAE	Anisognathus_somptuosus	1	0	0	0	0	0	1	2400	dry	AF	57	mid_understory	open	canopy	frugivore	groups_flocks	1	resident
THRAUPIDAE	Anisognathus_somptuosus	0	0	1	0	0	0	1	2400	dry	AF	47	mid_understory	open	canopy	frugivore	groups_flocks	1	resident
THRAUPIDAE	Anisognathus_somptuosus	0	0	1	0	0	0	1	2400	dry	AF	47	mid_understory	open	canopy	frugivore	groups_flocks	1	resident
THRAUPIDAE	Anisognathus_somptuosus	0	0	1	0	0	0	1	2400	dry	AF	50	mid_understory	open	canopy	frugivore	groups_flocks	1	resident
THRAUPIDAE	Anisognathus_somptuosus	0	0	0	0	0	0	0	2400	dry	AF	42	mid_understory	open	canopy	frugivore	groups_flocks	1	resident
THRAUPIDAE	Anisognathus_somptuosus	0	0	0	0	0	0	0	2400	dry	AF	49	mid_understory	open	canopy	frugivore	groups_flocks	1	resident
THRAUPIDAE	Anisognathus_somptuosus	0	0	0	0	0	0	0	2400	dry	AF	53	mid_understory	open	canopy	frugivore	groups_flocks	1	resident
EMBERIZIDAE	Arremon_brunneinucha	1	1	0	1	0	0	1	2400	dry	AF	42	mid_understory	open	mid_understory	insectivore	solitary	1	resident
EMBERIZIDAE	Arremon_brunneinucha	0	1	0	0	0	0	1	2400	dry	AF	39.5	mid_understory	open	mid_understory	insectivore	solitary	1	resident
EMBERIZIDAE	Arremon_brunneinucha	0	1	0	0	0	0	1	2400	dry	AF	47	mid_understory	open	mid_understory	insectivore	solitary	1	resident
EMBERIZIDAE	Arremon_brunneinucha	0	0	1	0	0	0	1	2400	dry	AF	38	mid_understory	open	mid_understory	insectivore	solitary	1	resident
EMBERIZIDAE	Arremon_brunneinucha	0	0	1	0	0	0	1	2400	dry	AF	44	mid_understory	open	mid_understory	insectivore	solitary	1	resident
EMBERIZIDAE	Arremon_brunneinucha	0	0	0	0	0	0	0	2400	dry	AF	47	mid_understory	open	mid_understory	insectivore	solitary	1	resident
EMBERIZIDAE	Arremon_brunneinucha	0	0	0	0	0	0	0	2900	dry	AF	36	mid_understory	open	mid_understory	insectivore	solitary	1	resident
EMBERIZIDAE	Arremon_brunneinucha	0	1	0	0	0	0	1	3100	rainy	E_AF_P	44	mid_understory	open	mid_understory	insectivore	solitary	1	resident
EMBERIZIDAE	Arremon_taciturnus	1	0	0	0	0	0	1	450	rainy	E_S_GF	24.5	ground	closed	ground	insectivore	solitary	0	resident
EMBERIZIDAE	Arremon_taciturnus	0	0	0	0	1	0	1	450	rainy	E_S_GF	26	ground	closed	ground	insectivore	solitary	0	resident
EMBERIZIDAE	Arremon_taciturnus	0	0	0	0	0	0	0	450	rainy	E_S_GF	35.5	ground	closed	ground	insectivore	solitary	0	resident
EMBERIZIDAE	Arremon_taciturnus	0	0	0	0	0	0	0	640	rainy	TRF_U	25.6	ground	closed	ground	insectivore	solitary	0	resident
EMBERIZIDAE	Arremon_taciturnus	0	0	0	0	0	0	0	640	rainy	TRF_U	25.9	ground	closed	ground	insectivore	solitary	0	resident
EMBERIZIDAE	Arremon_taciturnus	0	0	0	0	0	0	0	640	rainy	TRF_U	26.8	ground	closed	ground	insectivore	solitary	0	resident
EMBERIZIDAE	Arremon_taciturnus	0	0	0	0	0	0	0	640	rainy	TRF_U	26.9	ground	closed	ground	insectivore	solitary	0	resident
EMBERIZIDAE	Arremon_taciturnus	0	0	0	0	0	0	0	640	rainy	TRF_U	27.9	ground	closed	ground	insectivore	solitary	0	resident
EMBERIZIDAE	Arremon_torquatus	0	1	0	0	0	0	1	2900	dry	AF	29	mid_understory	open	mid_understory	insectivore	solitary	1	resident
EMBERIZIDAE	Arremon_torquatus	0	1	0	0	0	0	1	2900	dry	AF	29.5	mid_understory	open	mid_understory	insectivore	solitary	1	resident
EMBERIZIDAE	Arremon_torquatus	0	0	0	0	0	0	0	2900	dry	AF	27.5	mid_understory	open	mid_understory	insectivore	solitary	1	resident
EMBERIZIDAE	Arremon_torquatus	0	0	0	0	0	0	0	2900	dry	AF	30	mid_understory	open	mid_understory	insectivore	solitary	1	resident
EMBERIZIDAE	Arremon_torquatus	0	0	0	0	0	0	0	2900	rainy	AF	35	mid_understory	open	mid_understory	insectivore	solitary	1	resident
EMBERIZIDAE	Arremon_torquatus	0	0	0	0	0	0	0	2900	rainy	AF	37.5	mid_understory	open	mid_understory	insectivore	solitary	1	resident
EMBERIZIDAE	Arremon_torquatus	0	0	0	0	0	0	0	2900	rainy	AF	37.5	mid_understory	open	mid_understory	insectivore	solitary	1	resident
EMBERIZIDAE	Arremon_torquatus	0	0	0	0	0	0	0	3300	rainy	E_G_AF	33.5	mid_understory	open	mid_understory	insectivore	solitary	1	resident
EMBERIZIDAE	Arremon_torquatus	0	0	0	0	0	0	0	3300	dry	E_G_AF	34.5	mid_understory	open	mid_understory	insectivore	solitary	1	resident
EMBERIZIDAE	Arremonops_conirostris	0	0	0	0	0	0	0	130	rainy	E_S_GF	35.5	mid_understory	closed	ground	insectivore	solitary	0	resident
EMBERIZIDAE	Arremonops_conirostris	1	0	0	1	0	0	1	450	rainy	E_S_GF	35	mid_understory	closed	ground	insectivore	solitary	0	resident
EMBERIZIDAE	Arremonops_conirostris	1	0	0	0	0	0	1	450	rainy	E_S_GF	25	mid_understory	closed	ground	insectivore	solitary	0	resident
EMBERIZIDAE	Arremonops_conirostris	1	0	0	0	0	0	1	450	rainy	E_S_GF	32	mid_understory	closed	ground	insectivore	solitary	0	resident
EMBERIZIDAE	Arremonops_conirostris	1	0	0	0	0	0	1	450	rainy	E_S_GF	33	mid_understory	closed	ground	insectivore	solitary	0	resident
EMBERIZIDAE	Arremonops_conirostris	1	0	0	0	0	0	1	450	rainy	E_S_GF	34.5	mid_understory	closed	ground	insectivore	solitary	0	resident
EMBERIZIDAE	Arremonops_conirostris	1	0	0	0	0	0	1	450	rainy	E_S_GF	35	mid_understory	closed	ground	insectivore	solitary	0	resident
EMBERIZIDAE	Arremonops_conirostris	1	0	0	0	0	0	1	450	rainy	E_S_GF	36.5	mid_understory	closed	ground	insectivore	solitary	0	resident
EMBERIZIDAE	Arremonops_conirostris	0	0	0	0	0	0	0	450	rainy	E_S_GF	31.5	mid_understory	closed	ground	insectivore	solitary	0	resident
EMBERIZIDAE	Arremonops_conirostris	0	0	0	0	0	0	0	450	rainy	E_S_GF	35	mid_understory	closed	ground	insectivore	solitary	0	resident
FURNARIIDAE	Asthenes_flammulata	0	0	0	0	0	0	0	3950	rainy	P	23	mid_understory	closed	mid_understory	insectivore	solitary	0	resident
FURNARIIDAE	Asthenes_flammulata	0	0	0	0	0	0	0	3950	dry	P	23	mid_understory	closed	mid_understory	insectivore	solitary	0	resident
TYRANNIDAE	Atalotriccus_pilaris	0	0	0	0	1	0	1	450	rainy	E_S_GF	6	mid_understory	closed	mid_understory	insectivore	solitary	0	resident
TYRANNIDAE	Atalotriccus_pilaris	0	0	0	0	0	0	0	450	rainy	E_S_GF	4.5	mid_understory	closed	mid_understory	insectivore	solitary	0	resident
TYRANNIDAE	Atalotriccus_pilaris	0	0	0	0	0	0	0	450	rainy	E_S_GF	5.5	mid_understory	closed	mid_understory	insectivore	solitary	0	resident
TYRANNIDAE	Atalotriccus_pilaris	0	0	0	0	0	0	0	450	rainy	E_S_GF	6	mid_understory	closed	mid_understory	insectivore	solitary	0	resident
TYRANNIDAE	Atalotriccus_pilaris	0	0	0	0	0	0	0	450	rainy	E_S_GF	8	mid_understory	closed	mid_understory	insectivore	solitary	0	resident
STRIGIDAE	Athene_cunicularia	0	0	0	0	0	0	0	450	rainy	E_S_GF	150	ground	cavity	ground	omnivore	solitary	0	resident
STRIGIDAE	Athene_cunicularia	0	0	0	0	0	0	0	450	rainy	E_S_GF	151	ground	cavity	ground	omnivore	solitary	0	resident
EMBERIZIDAE	Atlapetes_albinucha	1	0	0	0	0	0	1	2400	dry	AF	31	mid_understory	open	ground	frugivore_insectivore	solitary	1	resident
EMBERIZIDAE	Atlapetes_albinucha	0	1	1	0	0	0	1	2400	dry	AF	33	mid_understory	open	ground	frugivore_insectivore	solitary	1	resident
EMBERIZIDAE	Atlapetes_albinucha	0	1	0	0	0	0	1	2400	dry	AF	31	mid_understory	open	ground	frugivore_insectivore	solitary	1	resident
EMBERIZIDAE	Atlapetes_albinucha	0	1	0	0	0	0	1	2400	dry	AF	31	mid_understory	open	ground	frugivore_insectivore	solitary	1	resident
EMBERIZIDAE	Atlapetes_albinucha	0	0	0	0	0	0	0	2400	dry	AF	32	mid_understory	open	ground	frugivore_insectivore	solitary	1	resident
EMBERIZIDAE	Atlapetes_albinucha	0	0	0	0	0	0	0	2400	dry	AF	35	mid_understory	open	ground	frugivore_insectivore	solitary	1	resident
EMBERIZIDAE	Atlapetes_pallidinucha	0	1	1	0	0	0	1	2900	dry	AF	30	mid_understory	open	mid_understory	frugivore_insectivore	groups_flocks	1	resident
EMBERIZIDAE	Atlapetes_pallidinucha	0	0	1	0	0	0	1	2900	dry	AF	28.5	mid_understory	open	mid_understory	frugivore_insectivore	groups_flocks	1	resident
EMBERIZIDAE	Atlapetes_pallidinucha	0	0	0	0	0	0	0	2900	dry	AF	27	mid_understory	open	mid_understory	frugivore_insectivore	groups_flocks	1	resident
EMBERIZIDAE	Atlapetes_pallidinucha	0	0	0	0	0	0	0	2900	rainy	AF	35	mid_understory	open	mid_understory	frugivore_insectivore	groups_flocks	1	resident
EMBERIZIDAE	Atlapetes_pallidinucha	0	1	0	0	0	0	1	3100	rainy	E_AF_P	26	mid_understory	open	mid_understory	frugivore_insectivore	groups_flocks	1	resident
EMBERIZIDAE	Atlapetes_pallidinucha	0	0	0	0	0	0	0	3100	dry	E_AF_P	30	mid_understory	open	mid_understory	frugivore_insectivore	groups_flocks	1	resident
EMBERIZIDAE	Atlapetes_pallidinucha	0	0	0	0	0	0	0	3100	dry	E_AF_P	33	mid_understory	open	mid_understory	frugivore_insectivore	groups_flocks	1	resident
EMBERIZIDAE	Atlapetes_pallidinucha	0	0	0	0	0	0	0	3100	dry	E_AF_P	34	mid_understory	open	mid_understory	frugivore_insectivore	groups_flocks	1	resident
EMBERIZIDAE	Atlapetes_pallidinucha	0	0	0	0	0	0	0	3100	dry	E_AF_P	34.5	mid_understory	open	mid_understory	frugivore_insectivore	groups_flocks	1	resident
EMBERIZIDAE	Atlapetes_pallidinucha	0	0	0	0	0	0	0	3100	dry	E_AF_P	35	mid_understory	open	mid_understory	frugivore_insectivore	groups_flocks	1	resident
EMBERIZIDAE	Atlapetes_pallidinucha	0	0	0	0	0	0	0	3100	dry	E_AF_P	36	mid_understory	open	mid_understory	frugivore_insectivore	groups_flocks	1	resident
EMBERIZIDAE	Atlapetes_pallidinucha	0	0	0	0	0	0	0	3100	dry	E_AF_P	36	mid_understory	open	mid_understory	frugivore_insectivore	groups_flocks	1	resident
EMBERIZIDAE	Atlapetes_pallidinucha	0	0	0	0	0	0	0	3100	dry	E_AF_P	36.5	mid_understory	open	mid_understory	frugivore_insectivore	groups_flocks	1	resident
EMBERIZIDAE	Atlapetes_pallidinucha	0	0	0	0	0	0	0	3100	rainy	E_AF_P	38	mid_understory	open	mid_understory	frugivore_insectivore	groups_flocks	1	resident
EMBERIZIDAE	Atlapetes_pallidinucha	0	1	0	0	0	0	1	3300	rainy	E_G_AF	29	mid_understory	open	mid_understory	frugivore_insectivore	groups_flocks	1	resident
EMBERIZIDAE	Atlapetes_pallidinucha	0	1	0	0	0	0	1	3300	dry	E_G_AF	37.5	mid_understory	open	mid_understory	frugivore_insectivore	groups_flocks	1	resident
EMBERIZIDAE	Atlapetes_pallidinucha	0	0	0	0	0	0	0	3300	rainy	E_G_AF	33	mid_understory	open	mid_understory	frugivore_insectivore	groups_flocks	1	resident
EMBERIZIDAE	Atlapetes_schistaceus	0	1	1	0	0	0	1	2900	dry	AF	21.5	mid_understory	open	mid_understory	frugivore_insectivore	groups_flocks	1	resident
EMBERIZIDAE	Atlapetes_schistaceus	0	0	0	0	0	0	0	2900	dry	AF	23	mid_understory	open	mid_understory	frugivore_insectivore	groups_flocks	1	resident
EMBERIZIDAE	Atlapetes_schistaceus	0	0	0	0	0	0	0	2900	rainy	AF	27.5	mid_understory	open	mid_understory	frugivore_insectivore	groups_flocks	1	resident
EMBERIZIDAE	Atlapetes_schistaceus	0	0	0	0	0	0	0	2900	rainy	AF	28.5	mid_understory	open	mid_understory	frugivore_insectivore	groups_flocks	1	resident
EMBERIZIDAE	Atlapetes_schistaceus	0	0	0	0	0	0	0	2900	dry	AF	30.5	mid_understory	open	mid_understory	frugivore_insectivore	groups_flocks	1	resident
EMBERIZIDAE	Atlapetes_schistaceus	0	0	0	0	0	0	0	3100	rainy	E_AF_P	25	mid_understory	open	mid_understory	frugivore_insectivore	groups_flocks	1	resident
EMBERIZIDAE	Atlapetes_schistaceus	0	1	0	0	0	0	1	3300	dry	E_G_AF	21	mid_understory	open	mid_understory	frugivore_insectivore	groups_flocks	1	resident
EMBERIZIDAE	Atlapetes_schistaceus	0	0	0	0	0	0	0	3300	rainy	E_G_AF	24	mid_understory	open	mid_understory	frugivore_insectivore	groups_flocks	1	resident
EMBERIZIDAE	Atlapetes_schistaceus	0	0	0	0	0	0	0	3300	rainy	E_G_AF	24.5	mid_understory	open	mid_understory	frugivore_insectivore	groups_flocks	1	resident
EMBERIZIDAE	Atlapetes_schistaceus	0	0	0	0	0	0	0	3300	dry	E_G_AF	26.5	mid_understory	open	mid_understory	frugivore_insectivore	groups_flocks	1	resident
TYRANNIDAE	Attila_spadiceus	0	0	0	0	1	0	1	450	rainy	E_S_GF	36.5	mid_understory	open	mid_understory	frugivore_insectivore	solitary	1	resident
FURNARIIDAE	Automolus_ochrolaemus	0	0	0	0	0	0	0	640	rainy	TRF_U	47	ground	cavity	ground	insectivore	solitary	1	resident
PARULIDAE	Basileuterus_coronatus	1	0	0	0	0	0	1	2400	dry	AF	15.5	ground	closed	mid_understory	insectivore	solitary	1	resident
PARULIDAE	Basileuterus_coronatus	1	0	0	0	0	0	1	2400	dry	AF	18	ground	closed	mid_understory	insectivore	solitary	1	resident
PARULIDAE	Basileuterus_coronatus	0	0	0	0	0	0	0	2400	dry	AF	15.5	ground	closed	mid_understory	insectivore	solitary	1	resident
PARULIDAE	Basileuterus_coronatus	0	0	0	0	0	0	0	2400	dry	AF	16	ground	closed	mid_understory	insectivore	solitary	1	resident
PARULIDAE	Basileuterus_coronatus	0	0	0	0	0	0	0	2400	dry	AF	19	ground	closed	mid_understory	insectivore	solitary	1	resident
PARULIDAE	Basileuterus_coronatus	0	0	0	0	0	0	0	2400	dry	AF	19.5	ground	closed	mid_understory	insectivore	solitary	1	resident
PARULIDAE	Basileuterus_luteoviridis	0	0	0	0	0	0	0	2900	dry	AF	11	ground	closed	mid_understory	insectivore	solitary	1	resident
PARULIDAE	Basileuterus_nigrocristatus	0	0	0	0	0	0	0	2900	dry	AF	9	ground	closed	mid_understory	insectivore	solitary	1	resident
PARULIDAE	Basileuterus_nigrocristatus	0	0	0	0	0	0	0	2900	dry	AF	9	ground	closed	mid_understory	insectivore	solitary	1	resident
PARULIDAE	Basileuterus_nigrocristatus	0	0	0	0	0	0	0	2900	dry	AF	9	ground	closed	mid_understory	insectivore	solitary	1	resident
PARULIDAE	Basileuterus_nigrocristatus	0	0	0	0	0	0	0	2900	dry	AF	9	ground	closed	mid_understory	insectivore	solitary	1	resident
PARULIDAE	Basileuterus_nigrocristatus	0	0	0	0	0	0	0	2900	dry	AF	10	ground	closed	mid_understory	insectivore	solitary	1	resident
PARULIDAE	Basileuterus_nigrocristatus	0	0	0	0	0	0	0	2900	dry	AF	10	ground	closed	mid_understory	insectivore	solitary	1	resident
PARULIDAE	Basileuterus_nigrocristatus	0	0	0	0	0	0	0	2900	dry	AF	11	ground	closed	mid_understory	insectivore	solitary	1	resident
PARULIDAE	Basileuterus_nigrocristatus	0	0	0	0	0	0	0	2900	rainy	AF	11	ground	closed	mid_understory	insectivore	solitary	1	resident
PARULIDAE	Basileuterus_nigrocristatus	0	0	0	0	0	0	0	2900	rainy	AF	13	ground	closed	mid_understory	insectivore	solitary	1	resident
PARULIDAE	Basileuterus_nigrocristatus	0	0	0	0	0	0	0	2900	rainy	AF	13	ground	closed	mid_understory	insectivore	solitary	1	resident
PARULIDAE	Basileuterus_nigrocristatus	0	0	0	0	0	0	0	2900	rainy	AF	13	ground	closed	mid_understory	insectivore	solitary	1	resident
PARULIDAE	Basileuterus_nigrocristatus	0	0	0	0	0	0	0	2900	rainy	AF	13.5	ground	closed	mid_understory	insectivore	solitary	1	resident
PARULIDAE	Basileuterus_nigrocristatus	0	0	0	0	0	0	0	2900	rainy	AF	13.5	ground	closed	mid_understory	insectivore	solitary	1	resident
PARULIDAE	Basileuterus_nigrocristatus	0	0	0	0	0	0	0	2900	dry	AF	14	ground	closed	mid_understory	insectivore	solitary	1	resident
PARULIDAE	Basileuterus_nigrocristatus	0	0	0	0	0	0	0	3100	rainy	E_AF_P	10.5	ground	closed	mid_understory	insectivore	solitary	1	resident
PARULIDAE	Basileuterus_nigrocristatus	0	0	0	0	0	0	0	3100	dry	E_AF_P	11.5	ground	closed	mid_understory	insectivore	solitary	1	resident
PARULIDAE	Basileuterus_nigrocristatus	0	0	0	0	0	0	0	3100	dry	E_AF_P	13	ground	closed	mid_understory	insectivore	solitary	1	resident
PARULIDAE	Basileuterus_nigrocristatus	0	0	0	0	0	0	0	3100	dry	E_AF_P	13	ground	closed	mid_understory	insectivore	solitary	1	resident
PARULIDAE	Basileuterus_nigrocristatus	0	0	0	0	0	0	0	3100	dry	E_AF_P	14.5	ground	closed	mid_understory	insectivore	solitary	1	resident
PARULIDAE	Basileuterus_nigrocristatus	0	0	0	0	0	0	0	3300	rainy	E_G_AF	9.5	ground	closed	mid_understory	insectivore	solitary	1	resident
PARULIDAE	Basileuterus_nigrocristatus	0	0	0	0	0	0	0	3300	rainy	E_G_AF	10.5	ground	closed	mid_understory	insectivore	solitary	1	resident
PARULIDAE	Basileuterus_nigrocristatus	0	0	0	0	0	0	0	3300	dry	E_G_AF	12	ground	closed	mid_understory	insectivore	solitary	1	resident
PARULIDAE	Basileuterus_nigrocristatus	0	0	0	0	0	0	0	3300	dry	E_G_AF	13	ground	closed	mid_understory	insectivore	solitary	1	resident
ACCIPITRIDAE	Buteo_magnirostris	0	0	1	0	0	0	1	450	rainy	E_S_GF	250	canopy	open	air_or_water	omnivore	solitary	0	resident
THRAUPIDAE	Buthraupis_montana	0	1	1	0	0	0	1	2900	rainy	AF	93	mid_understory	open	canopy	frugivore	groups_flocks	1	resident
THRAUPIDAE	Buthraupis_montana	0	0	1	0	0	0	1	2900	rainy	AF	89	mid_understory	open	canopy	frugivore	groups_flocks	1	resident
THRAUPIDAE	Buthraupis_montana	0	0	0	0	0	0	0	2900	rainy	AF	85	mid_understory	open	canopy	frugivore	groups_flocks	1	resident
THRAUPIDAE	Buthraupis_montana	0	0	0	0	0	0	0	2900	rainy	AF	96	mid_understory	open	canopy	frugivore	groups_flocks	1	resident
THRAUPIDAE	Buthraupis_montana	1	1	0	0	0	0	1	3100	dry	E_AF_P	95	mid_understory	open	canopy	frugivore	groups_flocks	1	resident
THRAUPIDAE	Buthraupis_montana	1	0	0	0	0	0	1	3100	rainy	E_AF_P	89	mid_understory	open	canopy	frugivore	groups_flocks	1	resident
THRAUPIDAE	Buthraupis_montana	0	1	0	0	0	0	1	3100	dry	E_AF_P	86	mid_understory	open	canopy	frugivore	groups_flocks	1	resident
THRAUPIDAE	Buthraupis_montana	0	0	0	0	0	0	0	3100	rainy	E_AF_P	85	mid_understory	open	canopy	frugivore	groups_flocks	1	resident
THRAUPIDAE	Buthraupis_montana	0	0	0	0	0	0	0	3100	dry	E_AF_P	95	mid_understory	open	canopy	frugivore	groups_flocks	1	resident
ARDEIDAE	Butorides_striata	0	0	0	0	0	0	0	2560	rainy	V_U	200	mid_understory	open	air_or_water	omnivore	solitary	0	resident
ICTERIDAE	Cacicus_chrysonotus	0	0	0	0	0	0	0	3100	rainy	E_AF_P	na	canopy	closed	mid_understory	frugivore_insectivore	groups_flocks	1	resident
TYRANNIDAE	Camptostoma_obsoletum	0	0	0	0	0	0	0	130	rainy	E_S_GF	8	mid_understory	closed	mid_understory	insectivore	solitary	0	resident
TYRANNIDAE	Camptostoma_obsoletum	0	0	0	0	0	0	0	640	rainy	TRF_U	8.2	mid_understory	closed	mid_understory	insectivore	solitary	0	resident
CAPRIMULGIDAE	Caprimulgus_longirostris	0	0	0	0	0	0	0	2900	dry	AF	44.5	ground	open	air_or_water	insectivore	solitary	0	resident
CAPRIMULGIDAE	Caprimulgus_nigrescens	1	0	0	0	0	0	1	450	rainy	E_S_GF	38	ground	open	air_or_water	insectivore	solitary	0	resident
FRINGILLIDAE	Carduelis_psaltria	0	0	0	0	0	0	0	2560	dry	V_U	9	mid_understory	open	ground	granivore	groups_flocks	0	resident
FRINGILLIDAE	Carduelis_psaltria	0	0	0	0	0	0	0	2560	rainy	V_U	10	mid_understory	open	ground	granivore	groups_flocks	0	resident
FRINGILLIDAE	Carduelis_psaltria	0	0	0	0	0	0	0	2560	dry	V_U	10	mid_understory	open	ground	granivore	groups_flocks	0	resident
FRINGILLIDAE	Carduelis_psaltria	0	0	0	0	0	0	0	2560	dry	V_U	10	mid_understory	open	ground	granivore	groups_flocks	0	resident
FRINGILLIDAE	Carduelis_psaltria	0	0	0	0	0	0	0	2560	rainy	V_U	11	mid_understory	open	ground	granivore	groups_flocks	0	resident
FRINGILLIDAE	Carduelis_psaltria	0	0	0	0	0	0	0	2560	dry	V_U	11	mid_understory	open	ground	granivore	groups_flocks	0	resident
FRINGILLIDAE	Carduelis_psaltria	0	0	0	0	0	0	0	3100	rainy	E_AF_P	9	mid_understory	open	ground	granivore	groups_flocks	0	resident
FRINGILLIDAE	Carduelis_psaltria	0	0	0	0	0	0	0	3100	rainy	E_AF_P	10	mid_understory	open	ground	granivore	groups_flocks	0	resident
FRINGILLIDAE	Carduelis_spinescens	0	0	0	0	0	0	0	3300	dry	E_G_AF	12	mid_understory	open	ground	granivore	groups_flocks	1	resident
THRAUPIDAE	Catamblyrhynchus_diadema	0	0	0	0	0	0	0	2900	rainy	AF	13	mid_understory	open	mid_understory	insectivore	solitary	1	resident
THRAUPIDAE	Catamblyrhynchus_diadema	0	0	0	0	0	0	0	2900	dry	AF	17	mid_understory	open	mid_understory	insectivore	solitary	1	resident
THRAUPIDAE	Catamenia_homochroa	0	0	0	0	0	0	0	3300	rainy	E_G_AF	10	mid_understory	open	understory_ground	granivore	solitary	1	resident
THRAUPIDAE	Catamenia_homochroa	0	0	0	0	0	0	0	3300	rainy	E_G_AF	12.5	mid_understory	open	understory_ground	granivore	solitary	1	resident
THRAUPIDAE	Catamenia_inornata	0	0	0	0	0	0	0	3100	rainy	E_AF_P	15	mid_understory	open	understory_ground	granivore	groups_flocks	0	resident
THRAUPIDAE	Catamenia_inornata	0	0	0	0	0	0	0	3300	dry	E_G_AF	17.5	mid_understory	open	understory_ground	granivore	groups_flocks	0	resident
THRAUPIDAE	Catamenia_inornata	0	1	0	0	0	0	1	3950	dry	P	16	mid_understory	open	understory_ground	granivore	groups_flocks	0	resident
THRAUPIDAE	Catamenia_inornata	0	1	0	0	0	0	1	3950	dry	P	16	mid_understory	open	understory_ground	granivore	groups_flocks	0	resident
THRAUPIDAE	Catamenia_inornata	0	0	0	0	0	0	0	3950	rainy	P	13	mid_understory	open	understory_ground	granivore	groups_flocks	0	resident
THRAUPIDAE	Catamenia_inornata	0	0	0	0	0	0	0	3950	rainy	P	14	mid_understory	open	understory_ground	granivore	groups_flocks	0	resident
THRAUPIDAE	Catamenia_inornata	0	0	0	0	0	0	0	3950	rainy	P	14	mid_understory	open	understory_ground	granivore	groups_flocks	0	resident
THRAUPIDAE	Catamenia_inornata	0	0	0	0	0	0	0	3950	rainy	P	14	mid_understory	open	understory_ground	granivore	groups_flocks	0	resident
THRAUPIDAE	Catamenia_inornata	0	0	0	0	0	0	0	3950	rainy	P	14.5	mid_understory	open	understory_ground	granivore	groups_flocks	0	resident
THRAUPIDAE	Catamenia_inornata	0	0	0	0	0	0	0	3950	rainy	P	14.5	mid_understory	open	understory_ground	granivore	groups_flocks	0	resident
THRAUPIDAE	Catamenia_inornata	0	0	0	0	0	0	0	3950	rainy	P	15	mid_understory	open	understory_ground	granivore	groups_flocks	0	resident
THRAUPIDAE	Catamenia_inornata	0	0	0	0	0	0	0	3950	rainy	P	15	mid_understory	open	understory_ground	granivore	groups_flocks	0	resident
THRAUPIDAE	Catamenia_inornata	0	0	0	0	0	0	0	3950	rainy	P	15	mid_understory	open	understory_ground	granivore	groups_flocks	0	resident
THRAUPIDAE	Catamenia_inornata	0	0	0	0	0	0	0	3950	dry	P	15	mid_understory	open	understory_ground	granivore	groups_flocks	0	resident
THRAUPIDAE	Catamenia_inornata	0	0	0	0	0	0	0	3950	dry	P	15	mid_understory	open	understory_ground	granivore	groups_flocks	0	resident
THRAUPIDAE	Catamenia_inornata	0	0	0	0	0	0	0	3950	dry	P	15	mid_understory	open	understory_ground	granivore	groups_flocks	0	resident
THRAUPIDAE	Catamenia_inornata	0	0	0	0	0	0	0	3950	dry	P	15	mid_understory	open	understory_ground	granivore	groups_flocks	0	resident
THRAUPIDAE	Catamenia_inornata	0	0	0	0	0	0	0	3950	dry	P	15	mid_understory	open	understory_ground	granivore	groups_flocks	0	resident
THRAUPIDAE	Catamenia_inornata	0	0	0	0	0	0	0	3950	dry	P	15	mid_understory	open	understory_ground	granivore	groups_flocks	0	resident
THRAUPIDAE	Catamenia_inornata	0	0	0	0	0	0	0	3950	dry	P	15	mid_understory	open	understory_ground	granivore	groups_flocks	0	resident
THRAUPIDAE	Catamenia_inornata	0	0	0	0	0	0	0	3950	dry	P	15	mid_understory	open	understory_ground	granivore	groups_flocks	0	resident
THRAUPIDAE	Catamenia_inornata	0	0	0	0	0	0	0	3950	dry	P	15	mid_understory	open	understory_ground	granivore	groups_flocks	0	resident
THRAUPIDAE	Catamenia_inornata	0	0	0	0	0	0	0	3950	dry	P	15	mid_understory	open	understory_ground	granivore	groups_flocks	0	resident
THRAUPIDAE	Catamenia_inornata	0	0	0	0	0	0	0	3950	dry	P	15	mid_understory	open	understory_ground	granivore	groups_flocks	0	resident
THRAUPIDAE	Catamenia_inornata	0	0	0	0	0	0	0	3950	dry	P	15	mid_understory	open	understory_ground	granivore	groups_flocks	0	resident
THRAUPIDAE	Catamenia_inornata	0	0	0	0	0	0	0	3950	dry	P	15	mid_understory	open	understory_ground	granivore	groups_flocks	0	resident
THRAUPIDAE	Catamenia_inornata	0	0	0	0	0	0	0	3950	dry	P	15.5	mid_understory	open	understory_ground	granivore	groups_flocks	0	resident
THRAUPIDAE	Catamenia_inornata	0	0	0	0	0	0	0	3950	dry	P	15.5	mid_understory	open	understory_ground	granivore	groups_flocks	0	resident
THRAUPIDAE	Catamenia_inornata	0	0	0	0	0	0	0	3950	dry	P	15.5	mid_understory	open	understory_ground	granivore	groups_flocks	0	resident
THRAUPIDAE	Catamenia_inornata	0	0	0	0	0	0	0	3950	dry	P	15.5	mid_understory	open	understory_ground	granivore	groups_flocks	0	resident
THRAUPIDAE	Catamenia_inornata	0	0	0	0	0	0	0	3950	dry	P	15.5	mid_understory	open	understory_ground	granivore	groups_flocks	0	resident
THRAUPIDAE	Catamenia_inornata	0	0	0	0	0	0	0	3950	dry	P	15.5	mid_understory	open	understory_ground	granivore	groups_flocks	0	resident
THRAUPIDAE	Catamenia_inornata	0	0	0	0	0	0	0	3950	dry	P	15.5	mid_understory	open	understory_ground	granivore	groups_flocks	0	resident
THRAUPIDAE	Catamenia_inornata	0	0	0	0	0	0	0	3950	dry	P	15.5	mid_understory	open	understory_ground	granivore	groups_flocks	0	resident
THRAUPIDAE	Catamenia_inornata	0	0	0	0	0	0	0	3950	dry	P	15.5	mid_understory	open	understory_ground	granivore	groups_flocks	0	resident
THRAUPIDAE	Catamenia_inornata	0	0	0	0	0	0	0	3950	dry	P	15.5	mid_understory	open	understory_ground	granivore	groups_flocks	0	resident
THRAUPIDAE	Catamenia_inornata	0	0	0	0	0	0	0	3950	dry	P	15.5	mid_understory	open	understory_ground	granivore	groups_flocks	0	resident
THRAUPIDAE	Catamenia_inornata	0	0	0	0	0	0	0	3950	dry	P	15.5	mid_understory	open	understory_ground	granivore	groups_flocks	0	resident
THRAUPIDAE	Catamenia_inornata	0	0	0	0	0	0	0	3950	dry	P	15.5	mid_understory	open	understory_ground	granivore	groups_flocks	0	resident
THRAUPIDAE	Catamenia_inornata	0	0	0	0	0	0	0	3950	dry	P	15.5	mid_understory	open	understory_ground	granivore	groups_flocks	0	resident
THRAUPIDAE	Catamenia_inornata	0	0	0	0	0	0	0	3950	dry	P	15.5	mid_understory	open	understory_ground	granivore	groups_flocks	0	resident
THRAUPIDAE	Catamenia_inornata	0	0	0	0	0	0	0	3950	dry	P	15.5	mid_understory	open	understory_ground	granivore	groups_flocks	0	resident
THRAUPIDAE	Catamenia_inornata	0	0	0	0	0	0	0	3950	dry	P	16	mid_understory	open	understory_ground	granivore	groups_flocks	0	resident
THRAUPIDAE	Catamenia_inornata	0	0	0	0	0	0	0	3950	dry	P	16	mid_understory	open	understory_ground	granivore	groups_flocks	0	resident
THRAUPIDAE	Catamenia_inornata	0	0	0	0	0	0	0	3950	dry	P	16	mid_understory	open	understory_ground	granivore	groups_flocks	0	resident
THRAUPIDAE	Catamenia_inornata	0	0	0	0	0	0	0	3950	dry	P	16	mid_understory	open	understory_ground	granivore	groups_flocks	0	resident
THRAUPIDAE	Catamenia_inornata	0	0	0	0	0	0	0	3950	dry	P	16	mid_understory	open	understory_ground	granivore	groups_flocks	0	resident
THRAUPIDAE	Catamenia_inornata	0	0	0	0	0	0	0	3950	dry	P	16	mid_understory	open	understory_ground	granivore	groups_flocks	0	resident
THRAUPIDAE	Catamenia_inornata	0	0	0	0	0	0	0	3950	dry	P	16	mid_understory	open	understory_ground	granivore	groups_flocks	0	resident
THRAUPIDAE	Catamenia_inornata	0	0	0	0	0	0	0	3950	dry	P	16	mid_understory	open	understory_ground	granivore	groups_flocks	0	resident
THRAUPIDAE	Catamenia_inornata	0	0	0	0	0	0	0	3950	dry	P	16	mid_understory	open	understory_ground	granivore	groups_flocks	0	resident
THRAUPIDAE	Catamenia_inornata	0	0	0	0	0	0	0	3950	dry	P	16	mid_understory	open	understory_ground	granivore	groups_flocks	0	resident
THRAUPIDAE	Catamenia_inornata	0	0	0	0	0	0	0	3950	dry	P	16	mid_understory	open	understory_ground	granivore	groups_flocks	0	resident
THRAUPIDAE	Catamenia_inornata	0	0	0	0	0	0	0	3950	dry	P	16	mid_understory	open	understory_ground	granivore	groups_flocks	0	resident
THRAUPIDAE	Catamenia_inornata	0	0	0	0	0	0	0	3950	dry	P	16	mid_understory	open	understory_ground	granivore	groups_flocks	0	resident
THRAUPIDAE	Catamenia_inornata	0	0	0	0	0	0	0	3950	dry	P	16	mid_understory	open	understory_ground	granivore	groups_flocks	0	resident
THRAUPIDAE	Catamenia_inornata	0	0	0	0	0	0	0	3950	dry	P	16	mid_understory	open	understory_ground	granivore	groups_flocks	0	resident
THRAUPIDAE	Catamenia_inornata	0	0	0	0	0	0	0	3950	dry	P	16	mid_understory	open	understory_ground	granivore	groups_flocks	0	resident
THRAUPIDAE	Catamenia_inornata	0	0	0	0	0	0	0	3950	dry	P	16	mid_understory	open	understory_ground	granivore	groups_flocks	0	resident
THRAUPIDAE	Catamenia_inornata	0	0	0	0	0	0	0	3950	dry	P	16	mid_understory	open	understory_ground	granivore	groups_flocks	0	resident
THRAUPIDAE	Catamenia_inornata	0	0	0	0	0	0	0	3950	dry	P	16	mid_understory	open	understory_ground	granivore	groups_flocks	0	resident
THRAUPIDAE	Catamenia_inornata	0	0	0	0	0	0	0	3950	dry	P	16	mid_understory	open	understory_ground	granivore	groups_flocks	0	resident
THRAUPIDAE	Catamenia_inornata	0	0	0	0	0	0	0	3950	dry	P	16	mid_understory	open	understory_ground	granivore	groups_flocks	0	resident
THRAUPIDAE	Catamenia_inornata	0	0	0	0	0	0	0	3950	dry	P	16.5	mid_understory	open	understory_ground	granivore	groups_flocks	0	resident
THRAUPIDAE	Catamenia_inornata	0	0	0	0	0	0	0	3950	dry	P	16.5	mid_understory	open	understory_ground	granivore	groups_flocks	0	resident
THRAUPIDAE	Catamenia_inornata	0	0	0	0	0	0	0	3950	dry	P	16.5	mid_understory	open	understory_ground	granivore	groups_flocks	0	resident
THRAUPIDAE	Catamenia_inornata	0	0	0	0	0	0	0	3950	dry	P	16.5	mid_understory	open	understory_ground	granivore	groups_flocks	0	resident
THRAUPIDAE	Catamenia_inornata	0	0	0	0	0	0	0	3950	dry	P	16.5	mid_understory	open	understory_ground	granivore	groups_flocks	0	resident
THRAUPIDAE	Catamenia_inornata	0	0	0	0	0	0	0	3950	dry	P	16.5	mid_understory	open	understory_ground	granivore	groups_flocks	0	resident
THRAUPIDAE	Catamenia_inornata	0	0	0	0	0	0	0	3950	dry	P	17	mid_understory	open	understory_ground	granivore	groups_flocks	0	resident
THRAUPIDAE	Catamenia_inornata	0	0	0	0	0	0	0	3950	dry	P	17	mid_understory	open	understory_ground	granivore	groups_flocks	0	resident
THRAUPIDAE	Catamenia_inornata	0	0	0	0	0	0	0	3950	dry	P	17	mid_understory	open	understory_ground	granivore	groups_flocks	0	resident
THRAUPIDAE	Catamenia_inornata	0	0	0	0	0	0	0	3950	dry	P	17	mid_understory	open	understory_ground	granivore	groups_flocks	0	resident
THRAUPIDAE	Catamenia_inornata	0	0	0	0	0	0	0	3950	dry	P	17.5	mid_understory	open	understory_ground	granivore	groups_flocks	0	resident
THRAUPIDAE	Catamenia_inornata	0	0	0	0	0	0	0	3950	dry	P	17.5	mid_understory	open	understory_ground	granivore	groups_flocks	0	resident
THRAUPIDAE	Catamenia_inornata	0	0	0	0	0	0	0	3950	dry	P	17.5	mid_understory	open	understory_ground	granivore	groups_flocks	0	resident
THRAUPIDAE	Catamenia_inornata	0	0	0	0	0	0	0	3950	dry	P	18	mid_understory	open	understory_ground	granivore	groups_flocks	0	resident
THRAUPIDAE	Catamenia_inornata	0	0	0	0	0	0	0	3950	rainy	P	18	mid_understory	open	understory_ground	granivore	groups_flocks	0	resident
THRAUPIDAE	Catamenia_inornata	0	0	0	0	0	0	0	3950	rainy	P	18	mid_understory	open	understory_ground	granivore	groups_flocks	0	resident
THRAUPIDAE	Catamenia_inornata	0	0	0	0	0	0	0	3950	rainy	P	19	mid_understory	open	understory_ground	granivore	groups_flocks	0	resident
TURDIDAE	Catharus_aurantiirostris	0	0	0	0	0	0	0	2400	dry	AF	34	mid_understory	open	understory_ground	omnivore	solitary	0	resident
TURDIDAE	Catharus_aurantiirostris	0	0	0	0	0	0	0	2400	dry	AF	35	mid_understory	open	understory_ground	omnivore	solitary	0	resident
TURDIDAE	Catharus_fuscescens	0	0	0	0	0	0	0	2560	rainy	V_U	30	ground	open	mid_understory	frugivore_insectivore	solitary	1	migrant
TURDIDAE	Catharus_ustulatus	1	0	0	0	0	0	1	2560	rainy	V_U	27	ground	open	mid_understory	frugivore_insectivore	groups_flocks	1	migrant
TURDIDAE	Catharus_ustulatus	0	0	0	0	0	0	0	2560	rainy	V_U	19.5	ground	open	mid_understory	frugivore_insectivore	groups_flocks	1	migrant
TURDIDAE	Catharus_ustulatus	0	0	0	0	0	0	0	2560	rainy	V_U	24.5	ground	open	mid_understory	frugivore_insectivore	groups_flocks	1	migrant
TURDIDAE	Catharus_ustulatus	0	0	0	0	0	0	0	2560	rainy	V_U	25.5	ground	open	mid_understory	frugivore_insectivore	groups_flocks	1	migrant
TURDIDAE	Catharus_ustulatus	0	0	0	0	0	0	0	2560	rainy	V_U	26	ground	open	mid_understory	frugivore_insectivore	groups_flocks	1	migrant
TURDIDAE	Catharus_ustulatus	0	0	0	0	0	0	0	2560	rainy	V_U	26.2	ground	open	mid_understory	frugivore_insectivore	groups_flocks	1	migrant
TURDIDAE	Catharus_ustulatus	0	0	0	0	0	0	0	2560	rainy	V_U	27.5	ground	open	mid_understory	frugivore_insectivore	groups_flocks	1	migrant
TURDIDAE	Catharus_ustulatus	0	0	0	0	0	0	0	2560	rainy	V_U	29	ground	open	mid_understory	frugivore_insectivore	groups_flocks	1	migrant
TURDIDAE	Catharus_ustulatus	0	0	0	0	0	0	0	2560	rainy	V_U	30	ground	open	mid_understory	frugivore_insectivore	groups_flocks	1	migrant
TURDIDAE	Catharus_ustulatus	0	0	0	0	0	0	0	2560	rainy	V_U	32	ground	open	mid_understory	frugivore_insectivore	groups_flocks	1	migrant
TURDIDAE	Catharus_ustulatus	0	0	0	0	0	0	0	2560	rainy	V_U	32	ground	open	mid_understory	frugivore_insectivore	groups_flocks	1	migrant
THAMNOPHILIDAE	Cercomacra_nigrescens	0	0	0	0	0	0	0	640	rainy	TRF_U	17.5	mid_understory	open	mid_understory	insectivore	solitary	1	resident
TROCHILIDAE	Chalcostigma_herrani	0	0	0	0	0	0	0	3300	dry	E_G_AF	4.5	mid_understory	open	mid_understory	nectarivore_insectivore	solitary	0	resident
TROCHILIDAE	Chalcostigma_heteropogon	0	0	0	0	0	0	0	3100	rainy	E_AF_P	5.4	mid_understory	open	mid_understory	nectarivore_insectivore	solitary	0	resident
TROCHILIDAE	Chalcostigma_heteropogon	0	0	0	0	0	0	0	3100	rainy	E_AF_P	5.5	mid_understory	open	mid_understory	nectarivore_insectivore	solitary	0	resident
TROCHILIDAE	Chalcostigma_heteropogon	0	0	0	0	0	0	0	3100	rainy	E_AF_P	5.5	mid_understory	open	mid_understory	nectarivore_insectivore	solitary	0	resident
TROCHILIDAE	Chalcostigma_heteropogon	0	0	0	0	0	0	0	3100	rainy	E_AF_P	5.8	mid_understory	open	mid_understory	nectarivore_insectivore	solitary	0	resident
TROCHILIDAE	Chalcostigma_heteropogon	0	0	0	0	0	0	0	3100	dry	E_AF_P	6	mid_understory	open	mid_understory	nectarivore_insectivore	solitary	0	resident
TROCHILIDAE	Chalcostigma_heteropogon	0	0	0	0	0	0	0	3100	dry	E_AF_P	6	mid_understory	open	mid_understory	nectarivore_insectivore	solitary	0	resident
TROCHILIDAE	Chalcostigma_heteropogon	0	0	0	0	0	0	0	3100	rainy	E_AF_P	6.5	mid_understory	open	mid_understory	nectarivore_insectivore	solitary	0	resident
TROCHILIDAE	Chalybura_buffonii	0	0	1	0	0	0	1	640	rainy	TRF_U	9	mid_understory	open	mid_understory	nectarivore_insectivore	solitary	0	resident
TROCHILIDAE	Chalybura_buffonii	0	0	0	0	0	0	0	640	rainy	TRF_U	8	mid_understory	open	mid_understory	nectarivore_insectivore	solitary	0	resident
TROCHILIDAE	Chalybura_buffonii	0	0	0	0	0	0	0	640	rainy	TRF_U	9	mid_understory	open	mid_understory	nectarivore_insectivore	solitary	0	resident
TROCHILIDAE	Chalybura_buffonii	0	0	0	0	0	0	0	640	rainy	TRF_U	9	mid_understory	open	mid_understory	nectarivore_insectivore	solitary	0	resident
TROCHILIDAE	Chalybura_buffonii	0	0	0	0	0	0	0	640	rainy	TRF_U	9	mid_understory	open	mid_understory	nectarivore_insectivore	solitary	0	resident
TROCHILIDAE	Chalybura_buffonii	0	0	0	0	0	0	0	640	rainy	TRF_U	10	mid_understory	open	mid_understory	nectarivore_insectivore	solitary	0	resident
TROCHILIDAE	Chalybura_buffonii	0	0	0	0	0	0	0	640	rainy	TRF_U	12	mid_understory	open	mid_understory	nectarivore_insectivore	solitary	0	resident
TROCHILIDAE	Chalybura_buffonii	0	0	0	0	0	0	0	640	rainy	TRF_U	12	mid_understory	open	mid_understory	nectarivore_insectivore	solitary	0	resident
TROCHILIDAE	Chlorestes_notata	0	0	0	0	0	0	0	450	rainy	E_S_GF	3.7	mid_understory	open	mid_understory	nectarivore_insectivore	solitary	0	resident
ALCEDINIDAE	Chloroceryle_amazona	0	0	0	0	0	0	0	130	rainy	E_S_GF	91.4	ground	cavity	air_or_water	omnivore	solitary	0	resident
ALCEDINIDAE	Chloroceryle_amazona	0	0	0	0	0	0	0	130	rainy	E_S_GF	102.8	ground	cavity	air_or_water	omnivore	solitary	0	resident
ALCEDINIDAE	Chloroceryle_americana	0	0	0	0	1	0	1	130	rainy	E_S_GF	25	ground	cavity	air_or_water	omnivore	solitary	0	resident
ALCEDINIDAE	Chloroceryle_americana	0	0	0	0	1	0	1	130	rainy	E_S_GF	25.7	ground	cavity	air_or_water	omnivore	solitary	0	resident
ALCEDINIDAE	Chloroceryle_americana	0	0	0	0	0	0	0	130	rainy	E_S_GF	24	ground	cavity	air_or_water	omnivore	solitary	0	resident
ALCEDINIDAE	Chloroceryle_americana	0	0	0	0	0	0	0	130	rainy	E_S_GF	26	ground	cavity	air_or_water	omnivore	solitary	0	resident
ALCEDINIDAE	Chloroceryle_americana	0	0	0	0	0	0	0	130	rainy	E_S_GF	27.5	ground	cavity	air_or_water	omnivore	solitary	0	resident
ALCEDINIDAE	Chloroceryle_inda	0	0	0	0	1	0	1	130	rainy	E_S_GF	57.4	ground	cavity	air_or_water	omnivore	solitary	0	resident
ALCEDINIDAE	Chloroceryle_inda	0	0	0	0	0	0	0	130	rainy	E_S_GF	48.7	ground	cavity	air_or_water	omnivore	solitary	0	resident
ALCEDINIDAE	Chloroceryle_inda	0	0	0	0	0	0	0	130	rainy	E_S_GF	54.4	ground	cavity	air_or_water	omnivore	solitary	0	resident
ALCEDINIDAE	Chloroceryle_inda	0	0	0	0	0	0	0	130	rainy	E_S_GF	55	ground	cavity	air_or_water	omnivore	solitary	0	resident
ALCEDINIDAE	Chloroceryle_inda	0	0	0	0	0	0	0	130	rainy	E_S_GF	56.7	ground	cavity	air_or_water	omnivore	solitary	0	resident
ALCEDINIDAE	Chloroceryle_inda	0	0	0	0	0	0	0	130	rainy	E_S_GF	67	ground	cavity	air_or_water	omnivore	solitary	0	resident
THRAUPIDAE	Chlorophanes_spiza	0	0	0	0	0	0	0	640	rainy	TRF_U	15	mid_understory	open	mid_understory	frugivore	solitary	1	resident
THRAUPIDAE	Chlorospingus_ophthalmicus	0	0	0	0	0	0	0	2400	dry	AF	20	canopy	open	mid_understory	frugivore_insectivore	groups_flocks	1	resident
THRAUPIDAE	Chlorospingus_ophthalmicus	0	0	0	0	0	0	0	2400	dry	AF	20	canopy	open	mid_understory	frugivore_insectivore	groups_flocks	1	resident
THRAUPIDAE	Chlorospingus_ophthalmicus	0	0	0	0	0	0	0	2400	dry	AF	20	canopy	open	mid_understory	frugivore_insectivore	groups_flocks	1	resident
THRAUPIDAE	Chlorospingus_ophthalmicus	0	0	0	0	0	0	0	2400	dry	AF	20	canopy	open	mid_understory	frugivore_insectivore	groups_flocks	1	resident
THRAUPIDAE	Chlorospingus_ophthalmicus	0	0	0	0	0	0	0	2400	dry	AF	21.5	canopy	open	mid_understory	frugivore_insectivore	groups_flocks	1	resident
THRAUPIDAE	Chlorospingus_ophthalmicus	0	0	0	0	0	0	0	2400	dry	AF	22	canopy	open	mid_understory	frugivore_insectivore	groups_flocks	1	resident
TROCHILIDAE	Chlorostilbon_mellisugus	0	0	0	0	0	0	0	450	rainy	E_S_GF	1.5	mid_understory	open	mid_understory	nectarivore_insectivore	solitary	0	resident
TROCHILIDAE	Chlorostilbon_mellisugus	0	0	0	0	0	0	0	450	rainy	E_S_GF	3	mid_understory	open	mid_understory	nectarivore_insectivore	solitary	0	resident
TROCHILIDAE	Chlorostilbon_mellisugus	0	0	0	0	0	0	0	3300	dry	E_G_AF	3.5	mid_understory	open	mid_understory	nectarivore_insectivore	solitary	0	resident
FURNARIIDAE	Cinclodes_excelsior	0	0	0	0	0	0	0	3950	rainy	P	46	ground	cavity	ground	insectivore	solitary	0	resident
FURNARIIDAE	Cinclodes_excelsior	0	0	0	0	0	0	0	3950	rainy	P	49	ground	cavity	ground	insectivore	solitary	0	resident
FURNARIIDAE	Cinclodes_excelsior	0	0	0	0	0	0	0	3950	rainy	P	50	ground	cavity	ground	insectivore	solitary	0	resident
FURNARIIDAE	Cinclodes_excelsior	0	0	0	0	0	0	0	3950	rainy	P	50	ground	cavity	ground	insectivore	solitary	0	resident
FURNARIIDAE	Cinclodes_excelsior	0	0	0	0	0	0	0	3950	rainy	P	52	ground	cavity	ground	insectivore	solitary	0	resident
FURNARIIDAE	Cinclodes_excelsior	0	0	0	0	0	0	0	3950	rainy	P	52	ground	cavity	ground	insectivore	solitary	0	resident
FURNARIIDAE	Cinclodes_excelsior	0	0	0	0	0	0	0	3950	dry	P	55	ground	cavity	ground	insectivore	solitary	0	resident
FURNARIIDAE	Cinclodes_excelsior	0	0	0	0	0	0	0	3950	dry	P	55	ground	cavity	ground	insectivore	solitary	0	resident
FURNARIIDAE	Cinclodes_excelsior	0	0	0	0	0	0	0	3950	dry	P	56	ground	cavity	ground	insectivore	solitary	0	resident
FURNARIIDAE	Cinclodes_excelsior	0	0	0	0	0	0	0	3950	dry	P	56	ground	cavity	ground	insectivore	solitary	0	resident
FURNARIIDAE	Cinclodes_excelsior	0	0	0	0	0	0	0	3950	dry	P	58	ground	cavity	ground	insectivore	solitary	0	resident
FURNARIIDAE	Cinclodes_excelsior	0	0	0	0	0	0	0	3950	dry	P	58	ground	cavity	ground	insectivore	solitary	0	resident
FURNARIIDAE	Cinclodes_excelsior	0	0	0	0	0	0	0	3950	dry	P	58	ground	cavity	ground	insectivore	solitary	0	resident
FURNARIIDAE	Cinclodes_excelsior	0	0	0	0	0	0	0	3950	dry	P	58	ground	cavity	ground	insectivore	solitary	0	resident
FURNARIIDAE	Cinclodes_excelsior	0	0	0	0	0	0	0	3950	dry	P	60	ground	cavity	ground	insectivore	solitary	0	resident
FURNARIIDAE	Cinclodes_excelsior	0	0	0	0	0	0	0	3950	dry	P	61	ground	cavity	ground	insectivore	solitary	0	resident
FURNARIIDAE	Cinclodes_excelsior	0	0	0	0	0	0	0	3950	dry	P	62	ground	cavity	ground	insectivore	solitary	0	resident
FURNARIIDAE	Cinclodes_excelsior	0	0	0	0	0	0	0	3950	dry	P	62	ground	cavity	ground	insectivore	solitary	0	resident
FURNARIIDAE	Cinclodes_excelsior	0	0	0	0	0	0	0	3950	rainy	P	63	ground	cavity	ground	insectivore	solitary	0	resident
FURNARIIDAE	Cinclodes_excelsior	0	0	0	0	0	0	0	3950	rainy	P	63	ground	cavity	ground	insectivore	solitary	0	resident
FURNARIIDAE	Cinclodes_excelsior	0	0	0	0	0	0	0	3950	dry	P	63	ground	cavity	ground	insectivore	solitary	0	resident
TROGLODYTIDAE	Cinnycerthia_peruana	0	0	0	0	0	0	0	2400	dry	AF	19.5	mid_understory	closed	mid_understory	insectivore	groups_flocks	1	resident
TROGLODYTIDAE	Cinnycerthia_unirufa	0	0	0	0	0	0	0	2400	dry	AF	29.5	mid_understory	closed	mid_understory	frugivore_insectivore	groups_flocks	1	resident
TROGLODYTIDAE	Cinnycerthia_unirufa	0	0	0	0	0	0	0	2400	dry	AF	31.5	mid_understory	closed	mid_understory	frugivore_insectivore	groups_flocks	1	resident
TROGLODYTIDAE	Cinnycerthia_unirufa	0	0	0	0	0	0	0	2400	dry	AF	31.5	mid_understory	closed	mid_understory	frugivore_insectivore	groups_flocks	1	resident
TROGLODYTIDAE	Cinnycerthia_unirufa	0	0	0	0	0	0	0	2400	dry	AF	37.5	mid_understory	closed	mid_understory	frugivore_insectivore	groups_flocks	1	resident
TROGLODYTIDAE	Cinnycerthia_unirufa	0	0	0	0	0	0	0	2900	dry	AF	24	mid_understory	closed	mid_understory	frugivore_insectivore	groups_flocks	1	resident
TROGLODYTIDAE	Cinnycerthia_unirufa	0	0	0	0	0	0	0	2900	dry	AF	26	mid_understory	closed	mid_understory	frugivore_insectivore	groups_flocks	1	resident
TROGLODYTIDAE	Cinnycerthia_unirufa	0	0	0	0	0	0	0	2900	dry	AF	29	mid_understory	closed	mid_understory	frugivore_insectivore	groups_flocks	1	resident
TROGLODYTIDAE	Cinnycerthia_unirufa	0	0	0	0	0	0	0	2900	rainy	AF	29	mid_understory	closed	mid_understory	frugivore_insectivore	groups_flocks	1	resident
TROGLODYTIDAE	Cinnycerthia_unirufa	0	0	0	0	0	0	0	2900	rainy	AF	32	mid_understory	closed	mid_understory	frugivore_insectivore	groups_flocks	1	resident
TROGLODYTIDAE	Cinnycerthia_unirufa	0	0	0	0	0	0	0	2900	rainy	AF	32	mid_understory	closed	mid_understory	frugivore_insectivore	groups_flocks	1	resident
TROGLODYTIDAE	Cinnycerthia_unirufa	0	0	0	0	0	0	0	2900	rainy	AF	33	mid_understory	closed	mid_understory	frugivore_insectivore	groups_flocks	1	resident
TROGLODYTIDAE	Cinnycerthia_unirufa	0	0	0	0	0	0	0	2900	rainy	AF	33	mid_understory	closed	mid_understory	frugivore_insectivore	groups_flocks	1	resident
TROGLODYTIDAE	Cinnycerthia_unirufa	0	0	0	0	0	0	0	2900	rainy	AF	36	mid_understory	closed	mid_understory	frugivore_insectivore	groups_flocks	1	resident
TROGLODYTIDAE	Cinnycerthia_unirufa	0	0	0	0	0	0	0	2900	dry	AF	37	mid_understory	closed	mid_understory	frugivore_insectivore	groups_flocks	1	resident
TROGLODYTIDAE	Cinnycerthia_unirufa	0	0	0	0	0	1	1	3100	dry	E_AF_P	23	mid_understory	closed	mid_understory	frugivore_insectivore	groups_flocks	1	resident
TROGLODYTIDAE	Cinnycerthia_unirufa	0	0	0	0	0	1	1	3100	dry	E_AF_P	23.5	mid_understory	closed	mid_understory	frugivore_insectivore	groups_flocks	1	resident
TROGLODYTIDAE	Cinnycerthia_unirufa	0	0	0	0	0	1	1	3100	dry	E_AF_P	27.5	mid_understory	closed	mid_understory	frugivore_insectivore	groups_flocks	1	resident
TROGLODYTIDAE	Cinnycerthia_unirufa	0	0	0	0	0	1	1	3100	dry	E_AF_P	34	mid_understory	closed	mid_understory	frugivore_insectivore	groups_flocks	1	resident
TROGLODYTIDAE	Cinnycerthia_unirufa	0	0	0	0	0	0	0	3100	dry	E_AF_P	23.5	mid_understory	closed	mid_understory	frugivore_insectivore	groups_flocks	1	resident
TROGLODYTIDAE	Cinnycerthia_unirufa	0	0	0	0	0	0	0	3100	dry	E_AF_P	23.5	mid_understory	closed	mid_understory	frugivore_insectivore	groups_flocks	1	resident
TROGLODYTIDAE	Cinnycerthia_unirufa	0	0	0	0	0	0	0	3100	dry	E_AF_P	25	mid_understory	closed	mid_understory	frugivore_insectivore	groups_flocks	1	resident
TROGLODYTIDAE	Cinnycerthia_unirufa	0	0	0	0	0	0	0	3100	dry	E_AF_P	25.5	mid_understory	closed	mid_understory	frugivore_insectivore	groups_flocks	1	resident
TROGLODYTIDAE	Cinnycerthia_unirufa	0	0	0	0	0	0	0	3100	dry	E_AF_P	26	mid_understory	closed	mid_understory	frugivore_insectivore	groups_flocks	1	resident
TROGLODYTIDAE	Cinnycerthia_unirufa	0	0	0	0	0	0	0	3100	dry	E_AF_P	27.5	mid_understory	closed	mid_understory	frugivore_insectivore	groups_flocks	1	resident
TROGLODYTIDAE	Cinnycerthia_unirufa	0	0	0	0	0	0	0	3100	dry	E_AF_P	28.5	mid_understory	closed	mid_understory	frugivore_insectivore	groups_flocks	1	resident
TROGLODYTIDAE	Cinnycerthia_unirufa	0	0	0	0	0	0	0	3100	dry	E_AF_P	29.5	mid_understory	closed	mid_understory	frugivore_insectivore	groups_flocks	1	resident
TROGLODYTIDAE	Cinnycerthia_unirufa	0	0	0	0	0	0	0	3100	dry	E_AF_P	30	mid_understory	closed	mid_understory	frugivore_insectivore	groups_flocks	1	resident
TROGLODYTIDAE	Cinnycerthia_unirufa	0	0	0	0	0	0	0	3100	dry	E_AF_P	30	mid_understory	closed	mid_understory	frugivore_insectivore	groups_flocks	1	resident
TROGLODYTIDAE	Cinnycerthia_unirufa	0	0	0	0	0	0	0	3100	dry	E_AF_P	30	mid_understory	closed	mid_understory	frugivore_insectivore	groups_flocks	1	resident
TROGLODYTIDAE	Cinnycerthia_unirufa	0	0	0	0	0	0	0	3100	dry	E_AF_P	30	mid_understory	closed	mid_understory	frugivore_insectivore	groups_flocks	1	resident
TROGLODYTIDAE	Cinnycerthia_unirufa	0	0	0	0	0	0	0	3100	dry	E_AF_P	31	mid_understory	closed	mid_understory	frugivore_insectivore	groups_flocks	1	resident
TROGLODYTIDAE	Cinnycerthia_unirufa	0	0	0	0	0	0	0	3100	dry	E_AF_P	31	mid_understory	closed	mid_understory	frugivore_insectivore	groups_flocks	1	resident
TROGLODYTIDAE	Cinnycerthia_unirufa	0	0	0	0	0	0	0	3100	dry	E_AF_P	32	mid_understory	closed	mid_understory	frugivore_insectivore	groups_flocks	1	resident
TROGLODYTIDAE	Cinnycerthia_unirufa	0	0	0	0	0	0	0	3100	dry	E_AF_P	33	mid_understory	closed	mid_understory	frugivore_insectivore	groups_flocks	1	resident
TROGLODYTIDAE	Cinnycerthia_unirufa	0	0	0	0	0	0	0	3100	dry	E_AF_P	35	mid_understory	closed	mid_understory	frugivore_insectivore	groups_flocks	1	resident
TROGLODYTIDAE	Cinnycerthia_unirufa	0	0	0	0	0	0	0	3100	dry	E_AF_P	35	mid_understory	closed	mid_understory	frugivore_insectivore	groups_flocks	1	resident
TROGLODYTIDAE	Cinnycerthia_unirufa	0	0	0	0	0	0	0	3100	dry	E_AF_P	37	mid_understory	closed	mid_understory	frugivore_insectivore	groups_flocks	1	resident
TROGLODYTIDAE	Cistothorus_platensis	0	0	0	0	0	0	0	3950	dry	P	11.5	ground	closed	ground	insectivore	groups_flocks	0	resident
TROGLODYTIDAE	Cistothorus_platensis	0	0	0	0	0	0	0	3950	dry	P	12	ground	closed	ground	insectivore	groups_flocks	0	resident
COLUMBIDAE	Claravis_pretiosa	0	0	1	0	0	0	1	450	rainy	E_S_GF	65	mid_understory	open	ground	granivore	solitary	0	resident
COLUMBIDAE	Claravis_pretiosa	0	0	1	0	0	0	1	450	rainy	E_S_GF	67.3	mid_understory	open	ground	granivore	solitary	0	resident
COLUMBIDAE	Claravis_pretiosa	0	0	0	0	0	0	0	450	rainy	E_S_GF	66.8	mid_understory	open	ground	granivore	solitary	0	resident
COLUMBIDAE	Claravis_pretiosa	0	0	0	0	0	0	0	450	rainy	E_S_GF	70	mid_understory	open	ground	granivore	solitary	0	resident
CUCULIDAE	Coccyzus_americanus	0	0	0	0	0	0	0	2560	rainy	V_U	24	mid_understory	open	mid_understory	omnivore	solitary	0	migrant
CUCULIDAE	Coccyzus_americanus	0	0	0	0	0	0	0	2560	rainy	V_U	40	mid_understory	open	mid_understory	omnivore	solitary	0	migrant
CUCULIDAE	Coccyzus_melacoryphus	0	0	0	0	0	0	0	640	rainy	TRF_U	49.9	mid_understory	open	mid_understory	insectivore	solitary	0	migrant
TROCHILIDAE	Coeligena_helianthea	0	0	0	0	0	0	0	2900	dry	AF	4	mid_understory	open	mid_understory	nectarivore_insectivore	solitary	1	resident
TROCHILIDAE	Coeligena_helianthea	0	0	0	0	0	0	0	2900	rainy	AF	4.5	mid_understory	open	mid_understory	nectarivore_insectivore	solitary	1	resident
TROCHILIDAE	Coeligena_helianthea	0	0	0	0	0	0	0	2900	rainy	AF	5.5	mid_understory	open	mid_understory	nectarivore_insectivore	solitary	1	resident
TROCHILIDAE	Coeligena_helianthea	0	0	0	0	0	0	0	2900	dry	AF	5.5	mid_understory	open	mid_understory	nectarivore_insectivore	solitary	1	resident
TROCHILIDAE	Coeligena_helianthea	0	0	0	0	0	0	0	2900	dry	AF	6	mid_understory	open	mid_understory	nectarivore_insectivore	solitary	1	resident
TROCHILIDAE	Coeligena_helianthea	0	0	0	0	0	0	0	2900	dry	AF	6	mid_understory	open	mid_understory	nectarivore_insectivore	solitary	1	resident
TROCHILIDAE	Coeligena_helianthea	0	0	0	0	0	0	0	2900	dry	AF	6	mid_understory	open	mid_understory	nectarivore_insectivore	solitary	1	resident
TROCHILIDAE	Coeligena_helianthea	0	0	0	0	0	0	0	2900	dry	AF	7.5	mid_understory	open	mid_understory	nectarivore_insectivore	solitary	1	resident
TROCHILIDAE	Coeligena_helianthea	0	1	0	0	0	0	1	3100	dry	E_AF_P	7.5	mid_understory	open	mid_understory	nectarivore_insectivore	solitary	1	resident
TROCHILIDAE	Coeligena_helianthea	0	0	0	0	0	0	0	3100	rainy	E_AF_P	4	mid_understory	open	mid_understory	nectarivore_insectivore	solitary	1	resident
TROCHILIDAE	Coeligena_helianthea	0	0	0	0	0	0	0	3100	rainy	E_AF_P	4.5	mid_understory	open	mid_understory	nectarivore_insectivore	solitary	1	resident
TROCHILIDAE	Coeligena_helianthea	0	0	0	0	0	0	0	3100	dry	E_AF_P	5.5	mid_understory	open	mid_understory	nectarivore_insectivore	solitary	1	resident
TROCHILIDAE	Coeligena_lutetiae	0	0	0	0	0	0	0	3300	rainy	E_G_AF	5	mid_understory	open	mid_understory	nectarivore_insectivore	solitary	0	resident
TROCHILIDAE	Coeligena_lutetiae	0	0	0	0	0	0	0	3300	rainy	E_G_AF	5.5	mid_understory	open	mid_understory	nectarivore_insectivore	solitary	0	resident
TROCHILIDAE	Coeligena_lutetiae	0	0	0	0	0	0	0	3300	dry	E_G_AF	5.5	mid_understory	open	mid_understory	nectarivore_insectivore	solitary	0	resident
TROCHILIDAE	Coeligena_lutetiae	0	0	0	0	0	0	0	3300	dry	E_G_AF	6	mid_understory	open	mid_understory	nectarivore_insectivore	solitary	0	resident
TROCHILIDAE	Coeligena_lutetiae	0	0	0	0	0	0	0	3300	dry	E_G_AF	6	mid_understory	open	mid_understory	nectarivore_insectivore	solitary	0	resident
TROCHILIDAE	Coeligena_lutetiae	0	0	0	0	0	0	0	3300	dry	E_G_AF	6.4	mid_understory	open	mid_understory	nectarivore_insectivore	solitary	0	resident
TROCHILIDAE	Coeligena_lutetiae	0	0	0	0	0	0	0	3300	dry	E_G_AF	6.5	mid_understory	open	mid_understory	nectarivore_insectivore	solitary	0	resident
TROCHILIDAE	Coeligena_lutetiae	0	0	0	0	0	0	0	3300	dry	E_G_AF	6.5	mid_understory	open	mid_understory	nectarivore_insectivore	solitary	0	resident
TROCHILIDAE	Coeligena_lutetiae	0	0	0	0	0	0	0	3300	dry	E_G_AF	7	mid_understory	open	mid_understory	nectarivore_insectivore	solitary	0	resident
TROCHILIDAE	Coeligena_lutetiae	0	0	0	0	0	0	0	3300	dry	E_G_AF	7	mid_understory	open	mid_understory	nectarivore_insectivore	solitary	0	resident
TROCHILIDAE	Coeligena_lutetiae	0	0	0	0	0	0	0	3300	dry	E_G_AF	7	mid_understory	open	mid_understory	nectarivore_insectivore	solitary	0	resident
TROCHILIDAE	Coeligena_lutetiae	0	0	0	0	0	0	0	3300	dry	E_G_AF	7	mid_understory	open	mid_understory	nectarivore_insectivore	solitary	0	resident
TROCHILIDAE	Coeligena_lutetiae	0	0	0	0	0	0	0	3300	dry	E_G_AF	8	mid_understory	open	mid_understory	nectarivore_insectivore	solitary	0	resident
TROCHILIDAE	Coeligena_torquata	0	0	0	0	0	0	0	2400	dry	AF	7	mid_understory	open	mid_understory	nectarivore_insectivore	solitary	1	resident
TROCHILIDAE	Coeligena_torquata	0	0	0	0	0	0	0	2400	dry	AF	7	mid_understory	open	mid_understory	nectarivore_insectivore	solitary	1	resident
TROCHILIDAE	Coeligena_torquata	0	0	0	0	0	0	0	2400	dry	AF	7	mid_understory	open	mid_understory	nectarivore_insectivore	solitary	1	resident
TROCHILIDAE	Coeligena_torquata	0	0	0	0	0	0	0	2400	dry	AF	7.5	mid_understory	open	mid_understory	nectarivore_insectivore	solitary	1	resident
TROCHILIDAE	Coeligena_torquata	0	0	0	0	0	0	0	2400	dry	AF	7.5	mid_understory	open	mid_understory	nectarivore_insectivore	solitary	1	resident
TROCHILIDAE	Coeligena_torquata	0	0	0	0	0	0	0	2400	dry	AF	9	mid_understory	open	mid_understory	nectarivore_insectivore	solitary	1	resident
TROCHILIDAE	Coeligena_torquata	0	0	0	0	0	0	0	3300	dry	E_G_AF	7	mid_understory	open	mid_understory	nectarivore_insectivore	solitary	1	resident
TROCHILIDAE	Coeligena_torquata	0	0	0	0	0	0	0	3300	dry	E_G_AF	8	mid_understory	open	mid_understory	nectarivore_insectivore	solitary	1	resident
THRAUPIDAE	Coereba_flaveola	0	0	0	0	0	0	0	130	rainy	E_S_GF	9.8	mid_understory	closed	mid_understory	nectarivore_insectivore	solitary	1	resident
PICIDAE	Colaptes_rivolii	0	0	0	0	0	0	0	2400	dry	AF	100	ground	cavity	mid_understory	omnivore	solitary	1	resident
PICIDAE	Colaptes_rivolii	0	0	0	0	0	0	0	2400	dry	AF	105	ground	cavity	mid_understory	omnivore	solitary	1	resident
PICIDAE	Colaptes_rivolii	0	0	0	0	0	0	0	3100	dry	E_AF_P	104	ground	cavity	mid_understory	omnivore	solitary	1	resident
PICIDAE	Colaptes_rivolii	0	0	0	0	0	0	0	3100	dry	E_AF_P	105	ground	cavity	mid_understory	omnivore	solitary	1	resident
Picidae	Colaptes_rivolii	0	0	0	0	0	0	0	3100	dry	E_AF_P	105	ground	cavity	mid_understory	omnivore	solitary	1	resident
PICIDAE	Colaptes_rivolii	0	0	0	0	0	0	0	3100	dry	E_AF_P	120	ground	cavity	mid_understory	omnivore	solitary	1	resident
PICIDAE	Colaptes_rivolii	0	0	0	0	0	0	0	3300	rainy	E_G_AF	108	ground	cavity	mid_understory	omnivore	solitary	1	resident
TROCHILIDAE	Colibri_coruscans	0	0	0	0	0	0	0	2560	rainy	V_U	5.5	mid_understory	open	mid_understory	nectarivore_insectivore	solitary	0	resident
TROCHILIDAE	Colibri_coruscans	0	0	0	0	0	0	0	2560	dry	V_U	5.5	mid_understory	open	mid_understory	nectarivore_insectivore	solitary	0	resident
TROCHILIDAE	Colibri_coruscans	0	0	0	0	0	0	0	2560	dry	V_U	5.5	mid_understory	open	mid_understory	nectarivore_insectivore	solitary	0	resident
TROCHILIDAE	Colibri_coruscans	0	0	0	0	0	0	0	2560	dry	V_U	6	mid_understory	open	mid_understory	nectarivore_insectivore	solitary	0	resident
TROCHILIDAE	Colibri_coruscans	0	0	0	0	0	0	0	2560	dry	V_U	6	mid_understory	open	mid_understory	nectarivore_insectivore	solitary	0	resident
TROCHILIDAE	Colibri_coruscans	0	0	0	0	0	0	0	2560	dry	V_U	6.5	mid_understory	open	mid_understory	nectarivore_insectivore	solitary	0	resident
TROCHILIDAE	Colibri_coruscans	0	0	0	0	0	0	0	2560	dry	V_U	6.5	mid_understory	open	mid_understory	nectarivore_insectivore	solitary	0	resident
TROCHILIDAE	Colibri_coruscans	0	0	0	0	0	0	0	2560	dry	V_U	7	mid_understory	open	mid_understory	nectarivore_insectivore	solitary	0	resident
TROCHILIDAE	Colibri_coruscans	0	0	0	0	0	0	0	2560	dry	V_U	7	mid_understory	open	mid_understory	nectarivore_insectivore	solitary	0	resident
TROCHILIDAE	Colibri_coruscans	0	0	0	0	0	0	0	2560	dry	V_U	7	mid_understory	open	mid_understory	nectarivore_insectivore	solitary	0	resident
TROCHILIDAE	Colibri_coruscans	0	0	0	0	0	0	0	2560	dry	V_U	7	mid_understory	open	mid_understory	nectarivore_insectivore	solitary	0	resident
TROCHILIDAE	Colibri_coruscans	0	0	0	0	0	0	0	2560	dry	V_U	7.4	mid_understory	open	mid_understory	nectarivore_insectivore	solitary	0	resident
TROCHILIDAE	Colibri_coruscans	0	0	0	0	0	0	0	2560	dry	V_U	8	mid_understory	open	mid_understory	nectarivore_insectivore	solitary	0	resident
TROCHILIDAE	Colibri_coruscans	0	0	0	0	0	0	0	2560	dry	V_U	8	mid_understory	open	mid_understory	nectarivore_insectivore	solitary	0	resident
TROCHILIDAE	Colibri_coruscans	0	0	0	0	0	0	0	2560	rainy	V_U	8	mid_understory	open	mid_understory	nectarivore_insectivore	solitary	0	resident
TROCHILIDAE	Colibri_coruscans	0	0	0	0	0	0	0	2560	rainy	V_U	9	mid_understory	open	mid_understory	nectarivore_insectivore	solitary	0	resident
TROCHILIDAE	Colibri_coruscans	0	0	0	0	0	0	0	2560	rainy	V_U	9.5	mid_understory	open	mid_understory	nectarivore_insectivore	solitary	0	resident
TROCHILIDAE	Colibri_coruscans	0	0	0	0	0	0	0	2560	dry	V_U	9.5	mid_understory	open	mid_understory	nectarivore_insectivore	solitary	0	resident
TROCHILIDAE	Colibri_coruscans	0	0	0	0	0	0	0	2560	dry	V_U	10	mid_understory	open	mid_understory	nectarivore_insectivore	solitary	0	resident
TROCHILIDAE	Colibri_coruscans	0	0	0	0	0	0	0	2560	rainy	V_U	12	mid_understory	open	mid_understory	nectarivore_insectivore	solitary	0	resident
TROCHILIDAE	Colibri_coruscans	0	0	0	0	0	0	0	3300	rainy	E_G_AF	6	mid_understory	open	mid_understory	nectarivore_insectivore	solitary	0	resident
TROCHILIDAE	Colibri_coruscans	0	0	0	0	0	0	0	3300	dry	E_G_AF	7	mid_understory	open	mid_understory	nectarivore_insectivore	solitary	0	resident
TROCHILIDAE	Colibri_coruscans	0	0	0	0	0	0	0	3300	dry	E_G_AF	7	mid_understory	open	mid_understory	nectarivore_insectivore	solitary	0	resident
TROCHILIDAE	Colibri_coruscans	0	0	0	0	0	0	0	3300	dry	E_G_AF	7.4	mid_understory	open	mid_understory	nectarivore_insectivore	solitary	0	resident
TROCHILIDAE	Colibri_coruscans	0	0	0	0	0	0	0	3300	dry	E_G_AF	7.5	mid_understory	open	mid_understory	nectarivore_insectivore	solitary	0	resident
TROCHILIDAE	Colibri_coruscans	0	0	0	0	0	0	0	3300	dry	E_G_AF	8	mid_understory	open	mid_understory	nectarivore_insectivore	solitary	0	resident
TROCHILIDAE	Colibri_coruscans	0	0	0	0	0	0	0	3300	dry	E_G_AF	8	mid_understory	open	mid_understory	nectarivore_insectivore	solitary	0	resident
TROCHILIDAE	Colibri_coruscans	0	0	0	0	0	0	0	3300	dry	E_G_AF	8	mid_understory	open	mid_understory	nectarivore_insectivore	solitary	0	resident
TROCHILIDAE	Colibri_coruscans	0	0	0	0	0	0	0	3300	dry	E_G_AF	8.7	mid_understory	open	mid_understory	nectarivore_insectivore	solitary	0	resident
TROCHILIDAE	Colibri_coruscans	0	0	0	0	0	0	0	3300	dry	E_G_AF	9	mid_understory	open	mid_understory	nectarivore_insectivore	solitary	0	resident
TROCHILIDAE	Colibri_coruscans	0	0	0	0	0	0	0	3300	dry	E_G_AF	9	mid_understory	open	mid_understory	nectarivore_insectivore	solitary	0	resident
TROCHILIDAE	Colibri_coruscans	0	0	0	0	0	0	0	3300	dry	E_G_AF	10	mid_understory	open	mid_understory	nectarivore_insectivore	solitary	0	resident
ODONTOPHORIDAE	Colinus_cristatus	0	0	0	0	0	0	0	130	rainy	E_S_GF	119.4	ground	open	ground	omnivore	groups_flocks	0	resident
ODONTOPHORIDAE	Colinus_cristatus	0	0	0	0	0	0	0	130	rainy	E_S_GF	135.5	ground	open	ground	omnivore	groups_flocks	0	resident
ODONTOPHORIDAE	Colinus_cristatus	0	0	0	0	0	0	0	130	rainy	E_S_GF	137.1	ground	open	ground	omnivore	groups_flocks	0	resident
COLUMBIDAE	Columbina_minuta	0	0	0	0	0	0	0	450	rainy	E_S_GF	37	mid_understory	open	ground	granivore	solitary	0	resident
COLUMBIDAE	Columbina_passerina	0	0	1	0	0	0	1	130	rainy	E_S_GF	29.2	ground	open	ground	omnivore	groups_flocks	0	resident
COLUMBIDAE	Columbina_passerina	0	0	1	0	0	0	1	130	rainy	E_S_GF	31.8	ground	open	ground	omnivore	groups_flocks	0	resident
COLUMBIDAE	Columbina_passerina	0	0	1	0	0	0	1	130	rainy	E_S_GF	34.8	ground	open	ground	omnivore	groups_flocks	0	resident
COLUMBIDAE	Columbina_squammata	0	0	1	0	0	0	1	130	rainy	E_S_GF	54.2	ground	open	ground	granivore	groups_flocks	0	resident
COLUMBIDAE	Columbina_talpacoti	0	0	0	0	0	0	0	450	rainy	E_S_GF	46.5	mid_understory	open	ground	granivore	groups_flocks	0	resident
THRAUPIDAE	Conirostrum_rufum	0	0	0	0	0	0	0	2560	dry	V_U	11	mid_understory	open	mid_understory	nectarivore_insectivore	solitary	1	resident
THRAUPIDAE	Conirostrum_rufum	0	0	0	0	0	0	0	2560	rainy	V_U	11.5	mid_understory	open	mid_understory	nectarivore_insectivore	solitary	1	resident
THRAUPIDAE	Conirostrum_rufum	0	0	0	0	0	0	0	2560	rainy	V_U	11.5	mid_understory	open	mid_understory	nectarivore_insectivore	solitary	1	resident
THRAUPIDAE	Conirostrum_rufum	0	0	0	0	0	0	0	3100	dry	E_AF_P	8	mid_understory	open	mid_understory	nectarivore_insectivore	solitary	1	resident
THRAUPIDAE	Conirostrum_rufum	0	0	0	0	0	0	0	3100	dry	E_AF_P	8	mid_understory	open	mid_understory	nectarivore_insectivore	solitary	1	resident
THRAUPIDAE	Conirostrum_rufum	0	0	0	0	0	0	0	3100	dry	E_AF_P	8	mid_understory	open	mid_understory	nectarivore_insectivore	solitary	1	resident
THRAUPIDAE	Conirostrum_rufum	0	0	0	0	0	0	0	3100	dry	E_AF_P	8.5	mid_understory	open	mid_understory	nectarivore_insectivore	solitary	1	resident
THRAUPIDAE	Conirostrum_rufum	0	0	0	0	0	0	0	3100	dry	E_AF_P	8.6	mid_understory	open	mid_understory	nectarivore_insectivore	solitary	1	resident
THRAUPIDAE	Conirostrum_rufum	0	0	0	0	0	0	0	3100	dry	E_AF_P	9.5	mid_understory	open	mid_understory	nectarivore_insectivore	solitary	1	resident
THRAUPIDAE	Conirostrum_rufum	0	0	0	0	0	0	0	3100	dry	E_AF_P	9.8	mid_understory	open	mid_understory	nectarivore_insectivore	solitary	1	resident
THRAUPIDAE	Conirostrum_rufum	0	0	0	0	0	0	0	3100	dry	E_AF_P	10	mid_understory	open	mid_understory	nectarivore_insectivore	solitary	1	resident
THRAUPIDAE	Conirostrum_rufum	0	0	0	0	0	0	0	3100	dry	E_AF_P	10.1	mid_understory	open	mid_understory	nectarivore_insectivore	solitary	1	resident
THRAUPIDAE	Conirostrum_rufum	0	0	0	0	0	0	0	3100	dry	E_AF_P	10.5	mid_understory	open	mid_understory	nectarivore_insectivore	solitary	1	resident
THRAUPIDAE	Conirostrum_rufum	0	0	0	0	0	0	0	3100	rainy	E_AF_P	10.5	mid_understory	open	mid_understory	nectarivore_insectivore	solitary	1	resident
THRAUPIDAE	Conirostrum_rufum	0	0	0	0	0	0	0	3100	rainy	E_AF_P	11	mid_understory	open	mid_understory	nectarivore_insectivore	solitary	1	resident
THRAUPIDAE	Conirostrum_rufum	0	0	0	0	0	0	0	3100	dry	E_AF_P	11	mid_understory	open	mid_understory	nectarivore_insectivore	solitary	1	resident
THRAUPIDAE	Conirostrum_rufum	0	0	0	0	0	0	0	3100	dry	E_AF_P	11.5	mid_understory	open	mid_understory	nectarivore_insectivore	solitary	1	resident
THRAUPIDAE	Conirostrum_rufum	0	0	0	0	0	0	0	3100	dry	E_AF_P	12	mid_understory	open	mid_understory	nectarivore_insectivore	solitary	1	resident
THRAUPIDAE	Conirostrum_rufum	0	0	0	0	0	0	0	3100	dry	E_AF_P	12	mid_understory	open	mid_understory	nectarivore_insectivore	solitary	1	resident
THRAUPIDAE	Conirostrum_rufum	0	0	0	0	0	0	0	3100	dry	E_AF_P	12	mid_understory	open	mid_understory	nectarivore_insectivore	solitary	1	resident
THRAUPIDAE	Conirostrum_sitticolor	0	0	0	0	0	0	0	3100	rainy	E_AF_P	11	mid_understory	open	mid_understory	insectivore	solitary	1	resident
THRAUPIDAE	Conirostrum_sitticolor	0	0	0	0	0	0	0	3100	rainy	E_AF_P	11	mid_understory	open	mid_understory	insectivore	solitary	1	resident
THRAUPIDAE	Conirostrum_sitticolor	0	0	0	0	0	0	0	3100	dry	E_AF_P	11.5	mid_understory	open	mid_understory	insectivore	solitary	1	resident
THRAUPIDAE	Conirostrum_sitticolor	0	0	0	0	0	0	0	3100	dry	E_AF_P	11.5	mid_understory	open	mid_understory	insectivore	solitary	1	resident
THRAUPIDAE	Conirostrum_sitticolor	0	0	0	0	0	0	0	3100	dry	E_AF_P	12	mid_understory	open	mid_understory	insectivore	solitary	1	resident
THRAUPIDAE	Conirostrum_sitticolor	0	0	0	0	0	0	0	3100	dry	E_AF_P	12	mid_understory	open	mid_understory	insectivore	solitary	1	resident
THRAUPIDAE	Conirostrum_sitticolor	0	0	0	0	0	0	0	3100	dry	E_AF_P	13	mid_understory	open	mid_understory	insectivore	solitary	1	resident
THRAUPIDAE	Conirostrum_sitticolor	0	0	0	0	0	0	0	3100	dry	E_AF_P	13	mid_understory	open	mid_understory	insectivore	solitary	1	resident
TYRANNIDAE	Contopus_virens	0	0	0	1	0	0	1	2560	rainy	V_U	8	mid_understory	open	air_or_water	insectivore	solitary	0	migrant
TYRANNIDAE	Contopus_virens	0	0	0	0	0	0	0	2560	rainy	V_U	7.8	mid_understory	open	air_or_water	insectivore	solitary	0	migrant
TYRANNIDAE	Contopus_virens	0	0	0	0	0	0	0	2560	rainy	V_U	8.5	mid_understory	open	air_or_water	insectivore	solitary	0	migrant
TYRANNIDAE	Contopus_virens	0	0	0	0	0	0	0	2560	rainy	V_U	9.5	mid_understory	open	air_or_water	insectivore	solitary	0	migrant
TYRANNIDAE	Contopus_virens	0	0	0	0	0	0	0	2560	rainy	V_U	15	mid_understory	open	air_or_water	insectivore	solitary	0	migrant
THRAUPIDAE	Coryphospingus_pileatus	0	0	0	0	0	0	0	130	rainy	E_S_GF	15.3	mid_understory	open	ground	granivore	solitary	0	resident
CUCULIDAE	Crotophaga_ani	0	0	0	0	0	0	0	130	rainy	E_S_GF	100	mid_understory	open	mid_understory	insectivore	groups_flocks	0	resident
CUCULIDAE	Crotophaga_ani	0	0	0	0	0	0	0	130	rainy	E_S_GF	104	mid_understory	open	mid_understory	insectivore	groups_flocks	0	resident
CUCULIDAE	Crotophaga_ani	0	0	0	0	0	0	0	450	rainy	E_S_GF	91.2	mid_understory	open	mid_understory	insectivore	groups_flocks	0	resident
CUCULIDAE	Crotophaga_ani	0	0	0	0	0	0	0	450	rainy	E_S_GF	119.6	mid_understory	open	mid_understory	insectivore	groups_flocks	0	resident
CUCULIDAE	Crotophaga_ani	0	0	0	0	0	0	0	640	rainy	TRF_U	70.7	mid_understory	open	mid_understory	insectivore	groups_flocks	0	resident
CUCULIDAE	Crotophaga_ani	0	0	0	0	0	0	0	640	rainy	TRF_U	85.5	mid_understory	open	mid_understory	insectivore	groups_flocks	0	resident
CUCULIDAE	Crotophaga_ani	0	0	0	0	0	0	0	640	rainy	TRF_U	106.2	mid_understory	open	mid_understory	insectivore	groups_flocks	0	resident
CUCULIDAE	Crotophaga_ani	0	0	0	0	0	0	0	640	rainy	TRF_U	139	mid_understory	open	mid_understory	insectivore	groups_flocks	0	resident
THRAUPIDAE	Cyanerpes_caeruleus	0	0	0	0	0	0	0	450	rainy	E_S_GF	13	mid_understory	open	canopy	nectarivore_insectivore	groups_flocks	1	resident
THRAUPIDAE	Cyanerpes_cyaneus	0	0	0	0	0	0	0	450	rainy	E_S_GF	13	mid_understory	open	canopy	nectarivore_insectivore	groups_flocks	1	resident
CORVIDAE	Cyanocorax_violaceus	1	0	0	0	0	0	1	450	rainy	E_S_GF	na	canopy	open	canopy	omnivore	groups_flocks	0	resident
CORVIDAE	Cyanocorax_violaceus	0	0	0	0	0	0	0	640	rainy	TRF_U	na	canopy	open	canopy	omnivore	groups_flocks	0	resident
CORVIDAE	Cyanocorax_yncas	0	0	0	0	0	0	0	2400	dry	AF	91	mid_understory	open	mid_understory	omnivore	groups_flocks	0	resident
CORVIDAE	Cyanolyca_viridicyanus	0	0	0	0	0	0	0	2400	dry	AF	90	mid_understory	open	mid_understory	omnivore	groups_flocks	1	resident
CORVIDAE	Cyanolyca_viridicyanus	0	0	0	0	0	0	0	2900	rainy	AF	180	mid_understory	open	mid_understory	omnivore	groups_flocks	1	resident
VIREONIDAE	Cyclarhis_gujanensis	1	0	0	0	0	0	1	640	rainy	TRF_U	27.6	mid_understory	open	mid_understory	frugivore_insectivore	solitary	1	resident
VIREONIDAE	Cyclarhis_gujanensis	0	0	0	0	0	0	0	640	rainy	TRF_U	28.1	mid_understory	open	mid_understory	frugivore_insectivore	solitary	1	resident
VIREONIDAE	Cyclarhis_gujanensis	0	0	0	0	0	0	0	640	rainy	TRF_U	29.6	mid_understory	open	mid_understory	frugivore_insectivore	solitary	1	resident
TROGLODYTIDAE	Cyphorhinus_thoracicus	0	0	0	0	0	0	0	2400	dry	AF	34	mid_understory	closed	ground	insectivore	solitary	1	resident
TROGLODYTIDAE	Cyphorhinus_thoracicus	0	0	0	0	0	0	0	2400	dry	AF	34	mid_understory	closed	ground	insectivore	solitary	1	resident
THRAUPIDAE	Dacnis_cayana	0	0	0	0	1	0	1	130	rainy	E_S_GF	13.4	mid_understory	open	mid_understory	nectarivore_insectivore	solitary	1	resident
THRAUPIDAE	Dacnis_cayana	0	0	0	0	1	0	1	130	rainy	E_S_GF	14.4	mid_understory	open	mid_understory	nectarivore_insectivore	solitary	1	resident
THRAUPIDAE	Dacnis_cayana	0	0	0	0	0	0	0	130	rainy	E_S_GF	13.5	mid_understory	open	mid_understory	nectarivore_insectivore	solitary	1	resident
THRAUPIDAE	Dacnis_cayana	0	0	0	0	0	0	0	450	rainy	E_S_GF	12.5	mid_understory	open	mid_understory	nectarivore_insectivore	solitary	1	resident
THRAUPIDAE	Dacnis_cayana	0	0	0	0	0	0	0	450	rainy	E_S_GF	13	mid_understory	open	mid_understory	nectarivore_insectivore	solitary	1	resident
THRAUPIDAE	Dacnis_cayana	0	0	0	0	0	0	0	450	rainy	E_S_GF	13	mid_understory	open	mid_understory	nectarivore_insectivore	solitary	1	resident
THRAUPIDAE	Dacnis_cayana	0	0	0	0	0	0	0	450	rainy	E_S_GF	13.4	mid_understory	open	mid_understory	nectarivore_insectivore	solitary	1	resident
THRAUPIDAE	Dacnis_cayana	0	0	0	0	0	0	0	640	rainy	TRF_U	12.7	mid_understory	open	mid_understory	nectarivore_insectivore	solitary	1	resident
THRAUPIDAE	Dacnis_cayana	0	0	1	0	0	0	1	3300	dry	E_G_AF	15	mid_understory	open	mid_understory	nectarivore_insectivore	solitary	1	resident
THRAUPIDAE	Dacnis_cayana	0	0	1	0	0	0	1	3300	dry	E_G_AF	15	mid_understory	open	mid_understory	nectarivore_insectivore	solitary	1	resident
FURNARIIDAE	Dendrocincla_fuliginosa	0	0	0	0	1	1	1	450	rainy	E_S_GF	36	ground	cavity	understory_ground	insectivore	solitary	1	resident
FURNARIIDAE	Dendrocincla_fuliginosa	0	0	0	0	1	0	1	450	rainy	E_S_GF	36.5	ground	cavity	understory_ground	insectivore	solitary	1	resident
FURNARIIDAE	Dendrocincla_fuliginosa	0	0	0	0	0	1	1	450	rainy	E_S_GF	35	ground	cavity	understory_ground	insectivore	solitary	1	resident
FURNARIIDAE	Dendrocincla_fuliginosa	0	0	0	0	0	1	1	450	rainy	E_S_GF	44.5	ground	cavity	understory_ground	insectivore	solitary	1	resident
FURNARIIDAE	Dendrocincla_fuliginosa	0	0	0	0	0	0	0	450	rainy	E_S_GF	35	ground	cavity	understory_ground	insectivore	solitary	1	resident
FURNARIIDAE	Dendrocincla_fuliginosa	0	0	0	0	0	0	0	450	rainy	E_S_GF	35	ground	cavity	understory_ground	insectivore	solitary	1	resident
FURNARIIDAE	Dendrocincla_fuliginosa	0	0	0	0	0	0	0	450	rainy	E_S_GF	36.5	ground	cavity	understory_ground	insectivore	solitary	1	resident
FURNARIIDAE	Dendrocincla_fuliginosa	0	0	0	0	0	0	0	3950	dry	P	38	ground	cavity	understory_ground	insectivore	solitary	1	resident
FURNARIIDAE	Dendrocincla_tyrannina	0	0	0	0	0	0	0	2400	dry	AF	40	ground	cavity	understory_ground	insectivore	solitary	1	resident
FURNARIIDAE	Dendrocincla_tyrannina	0	0	0	0	0	0	0	2400	dry	AF	42	ground	cavity	understory_ground	insectivore	solitary	1	resident
FURNARIIDAE	Dendrocincla_tyrannina	0	0	0	0	0	0	0	2400	dry	AF	55	ground	cavity	understory_ground	insectivore	solitary	1	resident
PARULIDAE	Dendroica_discolor	0	1	0	0	0	0	1	450	rainy	E_S_GF	11	canopy	open	canopy	insectivore	solitary	1	migrant
PARULIDAE	Dendroica_fusca	0	1	1	0	0	0	1	2400	dry	AF	9.5	canopy	open	canopy	insectivore	solitary	1	migrant
PARULIDAE	Dendroica_fusca	0	0	1	0	0	0	1	2400	dry	AF	9	canopy	open	canopy	insectivore	solitary	1	migrant
PARULIDAE	Dendroica_fusca	0	0	0	0	0	0	0	2400	dry	AF	9	canopy	open	canopy	insectivore	solitary	1	migrant
PARULIDAE	Dendroica_fusca	0	0	0	0	0	0	0	2400	dry	AF	12	canopy	open	canopy	insectivore	solitary	1	migrant
PARULIDAE	Dendroica_fusca	0	0	1	0	0	0	1	2560	rainy	V_U	9.7	canopy	open	canopy	insectivore	solitary	1	migrant
PARULIDAE	Dendroica_fusca	0	0	0	0	0	0	0	2560	dry	V_U	9	canopy	open	canopy	insectivore	solitary	1	migrant
PARULIDAE	Dendroica_petechia	0	0	0	0	0	0	0	2560	rainy	V_U	6	canopy	open	canopy	insectivore	solitary	1	migrant
PARULIDAE	Dendroica_petechia	0	0	0	0	0	0	0	2560	rainy	V_U	6	canopy	open	canopy	insectivore	solitary	1	migrant
FURNARIIDAE	Dendroplex_picus	0	0	0	0	0	0	0	640	rainy	TRF_U	39	ground	cavity	mid_understory	insectivore	solitary	1	resident
THRAUPIDAE	Diglossa_albilatera	0	0	0	0	0	0	0	2400	dry	AF	7.5	mid_understory	open	mid_understory	nectarivore_insectivore	solitary	1	resident
THRAUPIDAE	Diglossa_albilatera	1	0	0	0	0	0	1	2900	rainy	AF	11.5	mid_understory	open	mid_understory	nectarivore_insectivore	solitary	1	resident
THRAUPIDAE	Diglossa_albilatera	0	0	0	0	0	0	0	2900	dry	AF	6	mid_understory	open	mid_understory	nectarivore_insectivore	solitary	1	resident
THRAUPIDAE	Diglossa_albilatera	0	0	0	0	0	0	0	2900	dry	AF	7	mid_understory	open	mid_understory	nectarivore_insectivore	solitary	1	resident
THRAUPIDAE	Diglossa_albilatera	0	0	0	0	0	0	0	2900	rainy	AF	8	mid_understory	open	mid_understory	nectarivore_insectivore	solitary	1	resident
THRAUPIDAE	Diglossa_albilatera	0	0	0	0	0	0	0	2900	rainy	AF	9	mid_understory	open	mid_understory	nectarivore_insectivore	solitary	1	resident
THRAUPIDAE	Diglossa_albilatera	0	0	0	0	0	0	0	2900	dry	AF	9.5	mid_understory	open	mid_understory	nectarivore_insectivore	solitary	1	resident
THRAUPIDAE	Diglossa_albilatera	0	0	0	0	0	0	0	2900	dry	AF	12.5	mid_understory	open	mid_understory	nectarivore_insectivore	solitary	1	resident
THRAUPIDAE	Diglossa_albilatera	0	0	0	0	0	0	0	3100	dry	E_AF_P	7	mid_understory	open	mid_understory	nectarivore_insectivore	solitary	1	resident
THRAUPIDAE	Diglossa_albilatera	0	1	0	0	0	0	1	3300	dry	E_G_AF	9.5	mid_understory	open	mid_understory	nectarivore_insectivore	solitary	1	resident
THRAUPIDAE	Diglossa_albilatera	0	0	0	0	0	0	0	3300	dry	E_G_AF	9	mid_understory	open	mid_understory	nectarivore_insectivore	solitary	1	resident
THRAUPIDAE	Diglossa_caerulescens	0	0	0	0	0	0	0	2900	dry	AF	10.5	mid_understory	open	mid_understory	nectarivore_insectivore	solitary	1	resident
THRAUPIDAE	Diglossa_caerulescens	0	0	0	0	0	0	0	2900	dry	AF	11	mid_understory	open	mid_understory	nectarivore_insectivore	solitary	1	resident
THRAUPIDAE	Diglossa_caerulescens	0	0	0	0	0	0	0	2900	rainy	AF	12.5	mid_understory	open	mid_understory	nectarivore_insectivore	solitary	1	resident
THRAUPIDAE	Diglossa_caerulescens	0	0	0	0	0	0	0	3100	rainy	E_AF_P	15	mid_understory	open	mid_understory	nectarivore_insectivore	solitary	1	resident
THRAUPIDAE	Diglossa_cyanea	1	1	0	0	0	0	1	2900	dry	AF	13	mid_understory	open	canopy	frugivore	solitary	1	resident
THRAUPIDAE	Diglossa_cyanea	0	0	0	0	0	0	0	2900	dry	AF	13	mid_understory	open	canopy	frugivore	solitary	1	resident
THRAUPIDAE	Diglossa_cyanea	0	0	0	0	0	0	0	2900	dry	AF	13	mid_understory	open	canopy	frugivore	solitary	1	resident
THRAUPIDAE	Diglossa_cyanea	0	0	0	0	0	0	0	2900	dry	AF	13	mid_understory	open	canopy	frugivore	solitary	1	resident
THRAUPIDAE	Diglossa_cyanea	0	0	0	0	0	0	0	2900	dry	AF	13.5	mid_understory	open	canopy	frugivore	solitary	1	resident
THRAUPIDAE	Diglossa_cyanea	0	0	0	0	0	0	0	2900	rainy	AF	13.5	mid_understory	open	canopy	frugivore	solitary	1	resident
THRAUPIDAE	Diglossa_cyanea	0	0	0	0	0	0	0	2900	rainy	AF	14.5	mid_understory	open	canopy	frugivore	solitary	1	resident
THRAUPIDAE	Diglossa_cyanea	0	0	0	0	0	0	0	2900	rainy	AF	14.5	mid_understory	open	canopy	frugivore	solitary	1	resident
THRAUPIDAE	Diglossa_cyanea	0	0	0	0	0	0	0	2900	rainy	AF	17	mid_understory	open	canopy	frugivore	solitary	1	resident
THRAUPIDAE	Diglossa_cyanea	0	0	0	0	0	0	0	2900	rainy	AF	19	mid_understory	open	canopy	frugivore	solitary	1	resident
THRAUPIDAE	Diglossa_cyanea	0	0	0	0	0	0	0	2900	dry	AF	19	mid_understory	open	canopy	frugivore	solitary	1	resident
THRAUPIDAE	Diglossa_cyanea	0	0	0	0	0	0	0	2900	dry	AF	19	mid_understory	open	canopy	frugivore	solitary	1	resident
THRAUPIDAE	Diglossa_cyanea	0	0	0	0	0	0	0	2900	dry	AF	24.1	mid_understory	open	canopy	frugivore	solitary	1	resident
THRAUPIDAE	Diglossa_cyanea	0	1	0	0	0	0	1	3100	rainy	E_AF_P	13.5	mid_understory	open	canopy	frugivore	solitary	1	resident
THRAUPIDAE	Diglossa_cyanea	0	1	0	0	0	0	1	3100	rainy	E_AF_P	19	mid_understory	open	canopy	frugivore	solitary	1	resident
THRAUPIDAE	Diglossa_cyanea	0	1	0	0	0	0	1	3100	dry	E_AF_P	20	mid_understory	open	canopy	frugivore	solitary	1	resident
THRAUPIDAE	Diglossa_cyanea	0	0	0	0	0	0	0	3100	rainy	E_AF_P	15	mid_understory	open	canopy	frugivore	solitary	1	resident
THRAUPIDAE	Diglossa_cyanea	0	0	0	0	0	0	0	3100	dry	E_AF_P	17	mid_understory	open	canopy	frugivore	solitary	1	resident
THRAUPIDAE	Diglossa_cyanea	0	0	0	0	0	0	0	3100	dry	E_AF_P	18	mid_understory	open	canopy	frugivore	solitary	1	resident
THRAUPIDAE	Diglossa_cyanea	0	0	0	0	0	0	0	3100	dry	E_AF_P	18	mid_understory	open	canopy	frugivore	solitary	1	resident
THRAUPIDAE	Diglossa_cyanea	0	0	0	0	0	0	0	3100	dry	E_AF_P	20	mid_understory	open	canopy	frugivore	solitary	1	resident
THRAUPIDAE	Diglossa_cyanea	0	0	0	0	0	0	0	3100	dry	E_AF_P	20	mid_understory	open	canopy	frugivore	solitary	1	resident
THRAUPIDAE	Diglossa_cyanea	0	1	0	0	0	0	1	3300	dry	E_G_AF	20	mid_understory	open	canopy	frugivore	solitary	1	resident
THRAUPIDAE	Diglossa_cyanea	0	0	0	0	0	0	0	3300	rainy	E_G_AF	14	mid_understory	open	canopy	frugivore	solitary	1	resident
THRAUPIDAE	Diglossa_cyanea	0	0	0	0	0	0	0	3300	dry	E_G_AF	17	mid_understory	open	canopy	frugivore	solitary	1	resident
THRAUPIDAE	Diglossa_cyanea	0	0	0	0	0	0	0	3300	dry	E_G_AF	18.3	mid_understory	open	canopy	frugivore	solitary	1	resident
THRAUPIDAE	Diglossa_cyanea	0	0	0	0	0	0	0	3300	dry	E_G_AF	18.5	mid_understory	open	canopy	frugivore	solitary	1	resident
THRAUPIDAE	Diglossa_humeralis	0	0	0	0	0	0	0	2400	dry	AF	15	mid_understory	open	mid_understory	nectarivore_insectivore	solitary	1	resident
THRAUPIDAE	Diglossa_humeralis	0	0	0	0	0	0	0	2900	dry	AF	11.5	mid_understory	open	mid_understory	nectarivore_insectivore	solitary	1	resident
THRAUPIDAE	Diglossa_humeralis	0	0	0	0	0	0	0	2900	dry	AF	11.5	mid_understory	open	mid_understory	nectarivore_insectivore	solitary	1	resident
THRAUPIDAE	Diglossa_humeralis	0	0	0	0	0	0	0	2900	dry	AF	17.5	mid_understory	open	mid_understory	nectarivore_insectivore	solitary	1	resident
THRAUPIDAE	Diglossa_humeralis	1	0	0	0	0	0	1	3100	dry	E_AF_P	13	mid_understory	open	mid_understory	nectarivore_insectivore	solitary	1	resident
THRAUPIDAE	Diglossa_humeralis	0	0	0	0	0	0	0	3100	dry	E_AF_P	11	mid_understory	open	mid_understory	nectarivore_insectivore	solitary	1	resident
THRAUPIDAE	Diglossa_humeralis	0	0	0	0	0	0	0	3100	rainy	E_AF_P	12.5	mid_understory	open	mid_understory	nectarivore_insectivore	solitary	1	resident
THRAUPIDAE	Diglossa_humeralis	0	0	0	0	0	0	0	3100	rainy	E_AF_P	13	mid_understory	open	mid_understory	nectarivore_insectivore	solitary	1	resident
THRAUPIDAE	Diglossa_humeralis	0	0	0	0	0	0	0	3300	rainy	E_G_AF	9	mid_understory	open	mid_understory	nectarivore_insectivore	solitary	1	resident
THRAUPIDAE	Diglossa_humeralis	0	0	0	0	0	0	0	3300	dry	E_G_AF	9	mid_understory	open	mid_understory	nectarivore_insectivore	solitary	1	resident
THRAUPIDAE	Diglossa_humeralis	0	0	0	0	0	0	0	3300	dry	E_G_AF	11	mid_understory	open	mid_understory	nectarivore_insectivore	solitary	1	resident
THRAUPIDAE	Diglossa_humeralis	0	0	0	0	0	0	0	3300	dry	E_G_AF	11.5	mid_understory	open	mid_understory	nectarivore_insectivore	solitary	1	resident
THRAUPIDAE	Diglossa_humeralis	0	0	0	0	0	0	0	3300	dry	E_G_AF	11.5	mid_understory	open	mid_understory	nectarivore_insectivore	solitary	1	resident
THRAUPIDAE	Diglossa_humeralis	0	0	0	0	0	0	0	3950	rainy	P	8.5	mid_understory	open	mid_understory	nectarivore_insectivore	solitary	1	resident
THRAUPIDAE	Diglossa_humeralis	0	0	0	0	0	0	0	3950	dry	P	9	mid_understory	open	mid_understory	nectarivore_insectivore	solitary	1	resident
THRAUPIDAE	Diglossa_humeralis	0	0	0	0	0	0	0	3950	dry	P	10	mid_understory	open	mid_understory	nectarivore_insectivore	solitary	1	resident
THRAUPIDAE	Diglossa_humeralis	0	0	0	0	0	0	0	3950	dry	P	10.5	mid_understory	open	mid_understory	nectarivore_insectivore	solitary	1	resident
THRAUPIDAE	Diglossa_humeralis	0	0	0	0	0	0	0	3950	dry	P	11	mid_understory	open	mid_understory	nectarivore_insectivore	solitary	1	resident
THRAUPIDAE	Diglossa_humeralis	0	0	0	0	0	0	0	3950	dry	P	11.5	mid_understory	open	mid_understory	nectarivore_insectivore	solitary	1	resident
THRAUPIDAE	Diglossa_humeralis	0	0	0	0	0	0	0	3950	dry	P	12.5	mid_understory	open	mid_understory	nectarivore_insectivore	solitary	1	resident
THRAUPIDAE	Diglossa_humeralis	0	0	0	0	0	0	0	3950	rainy	P	15	mid_understory	open	mid_understory	nectarivore_insectivore	solitary	1	resident
THRAUPIDAE	Diglossa_humeralis	0	0	0	0	0	0	0	3950	rainy	P	16	mid_understory	open	mid_understory	nectarivore_insectivore	solitary	1	resident
THRAUPIDAE	Diglossa_lafresnayii	1	0	0	0	0	0	1	3100	dry	E_AF_P	13	mid_understory	open	mid_understory	nectarivore_insectivore	solitary	1	resident
THRAUPIDAE	Diglossa_lafresnayii	1	0	0	0	0	0	1	3100	dry	E_AF_P	13	mid_understory	open	mid_understory	nectarivore_insectivore	solitary	1	resident
THRAUPIDAE	Diglossa_lafresnayii	1	0	0	0	0	0	1	3100	dry	E_AF_P	13.5	mid_understory	open	mid_understory	nectarivore_insectivore	solitary	1	resident
THRAUPIDAE	Diglossa_lafresnayii	0	0	1	0	0	0	1	3100	rainy	E_AF_P	14	mid_understory	open	mid_understory	nectarivore_insectivore	solitary	1	resident
THRAUPIDAE	Diglossa_lafresnayii	0	0	0	0	0	0	0	3100	rainy	E_AF_P	17	mid_understory	open	mid_understory	nectarivore_insectivore	solitary	1	resident
THRAUPIDAE	Diglossa_lafresnayii	0	0	0	0	0	0	0	3100	rainy	E_AF_P	17	mid_understory	open	mid_understory	nectarivore_insectivore	solitary	1	resident
THRAUPIDAE	Diglossa_lafresnayii	0	0	0	0	0	0	0	3100	rainy	E_AF_P	18	mid_understory	open	mid_understory	nectarivore_insectivore	solitary	1	resident
THRAUPIDAE	Diglossa_lafresnayii	0	0	0	0	0	0	0	3100	rainy	E_AF_P	18	mid_understory	open	mid_understory	nectarivore_insectivore	solitary	1	resident
THRAUPIDAE	Diglossa_lafresnayii	0	0	0	0	0	0	0	3100	dry	E_AF_P	18	mid_understory	open	mid_understory	nectarivore_insectivore	solitary	1	resident
THRAUPIDAE	Diglossa_lafresnayii	0	0	0	0	0	0	0	3100	dry	E_AF_P	18.5	mid_understory	open	mid_understory	nectarivore_insectivore	solitary	1	resident
THRAUPIDAE	Diglossa_lafresnayii	0	0	0	0	0	0	0	3100	dry	E_AF_P	19	mid_understory	open	mid_understory	nectarivore_insectivore	solitary	1	resident
THRAUPIDAE	Diglossa_lafresnayii	0	0	0	0	0	0	0	3100	dry	E_AF_P	19	mid_understory	open	mid_understory	nectarivore_insectivore	solitary	1	resident
THRAUPIDAE	Diglossa_lafresnayii	0	0	0	0	0	0	0	3100	dry	E_AF_P	19	mid_understory	open	mid_understory	nectarivore_insectivore	solitary	1	resident
THRAUPIDAE	Diglossa_lafresnayii	0	0	0	0	0	0	0	3100	dry	E_AF_P	19	mid_understory	open	mid_understory	nectarivore_insectivore	solitary	1	resident
THRAUPIDAE	Diglossa_lafresnayii	0	0	0	0	0	0	0	3100	dry	E_AF_P	19	mid_understory	open	mid_understory	nectarivore_insectivore	solitary	1	resident
THRAUPIDAE	Diglossa_lafresnayii	0	0	0	0	0	0	0	3100	dry	E_AF_P	22	mid_understory	open	mid_understory	nectarivore_insectivore	solitary	1	resident
THRAUPIDAE	Diglossa_lafresnayii	0	0	0	0	0	0	0	3100	dry	E_AF_P	22	mid_understory	open	mid_understory	nectarivore_insectivore	solitary	1	resident
THRAUPIDAE	Diglossa_lafresnayii	0	0	0	0	0	0	0	3100	dry	E_AF_P	22	mid_understory	open	mid_understory	nectarivore_insectivore	solitary	1	resident
THRAUPIDAE	Diglossa_lafresnayii	0	0	0	0	0	0	0	3300	dry	E_G_AF	18	mid_understory	open	mid_understory	nectarivore_insectivore	solitary	1	resident
THRAUPIDAE	Diglossa_sittoides	0	0	0	0	0	0	0	2560	dry	V_U	3.5	mid_understory	open	mid_understory	nectarivore_insectivore	solitary	1	resident
THRAUPIDAE	Diglossa_sittoides	0	0	0	0	0	0	0	2560	dry	V_U	6	mid_understory	open	mid_understory	nectarivore_insectivore	solitary	1	resident
THRAUPIDAE	Diglossa_sittoides	0	0	0	0	0	0	0	2560	dry	V_U	7.5	mid_understory	open	mid_understory	nectarivore_insectivore	solitary	1	resident
THRAUPIDAE	Diglossa_sittoides	0	0	0	0	0	0	0	2560	rainy	V_U	8	mid_understory	open	mid_understory	nectarivore_insectivore	solitary	1	resident
THRAUPIDAE	Diglossa_sittoides	0	0	0	0	0	0	0	2560	rainy	V_U	8	mid_understory	open	mid_understory	nectarivore_insectivore	solitary	1	resident
THRAUPIDAE	Diglossa_sittoides	0	0	0	0	0	0	0	2560	rainy	V_U	8.3	mid_understory	open	mid_understory	nectarivore_insectivore	solitary	1	resident
THRAUPIDAE	Diglossa_sittoides	0	0	0	0	0	0	0	2560	dry	V_U	8.8	mid_understory	open	mid_understory	nectarivore_insectivore	solitary	1	resident
THRAUPIDAE	Diglossa_sittoides	0	0	0	0	0	0	0	2560	rainy	V_U	9	mid_understory	open	mid_understory	nectarivore_insectivore	solitary	1	resident
THRAUPIDAE	Diglossa_sittoides	0	0	0	0	0	0	0	2560	rainy	V_U	9	mid_understory	open	mid_understory	nectarivore_insectivore	solitary	1	resident
THRAUPIDAE	Dubusia_taeniata	0	1	0	0	0	0	1	2900	rainy	AF	40	canopy	open	mid_understory	frugivore_insectivore	solitary	1	resident
THRAUPIDAE	Dubusia_taeniata	0	1	0	0	0	0	1	3100	rainy	E_AF_P	39	canopy	open	mid_understory	frugivore_insectivore	solitary	1	resident
THRAUPIDAE	Dubusia_taeniata	0	1	0	0	0	0	1	3100	dry	E_AF_P	39.5	canopy	open	mid_understory	frugivore_insectivore	solitary	1	resident
THRAUPIDAE	Dubusia_taeniata	0	1	0	0	0	0	1	3100	rainy	E_AF_P	40.5	canopy	open	mid_understory	frugivore_insectivore	solitary	1	resident
THRAUPIDAE	Dubusia_taeniata	0	0	0	0	0	0	0	3100	rainy	E_AF_P	40	canopy	open	mid_understory	frugivore_insectivore	solitary	1	resident
THRAUPIDAE	Dubusia_taeniata	0	0	0	0	0	0	0	3100	rainy	E_AF_P	41	canopy	open	mid_understory	frugivore_insectivore	solitary	1	resident
TYRANNIDAE	Elaenia_chiriquensis	0	0	0	1	0	0	1	130	rainy	E_S_GF	14	mid_understory	open	mid_understory	insectivore	solitary	0	resident
TYRANNIDAE	Elaenia_chiriquensis	0	0	0	1	0	0	1	130	rainy	E_S_GF	14.3	mid_understory	open	mid_understory	insectivore	solitary	0	resident
TYRANNIDAE	Elaenia_chiriquensis	0	0	0	0	0	0	0	130	rainy	E_S_GF	13.9	mid_understory	open	mid_understory	insectivore	solitary	0	resident
TYRANNIDAE	Elaenia_chiriquensis	0	0	0	0	0	0	0	130	rainy	E_S_GF	14.1	mid_understory	open	mid_understory	insectivore	solitary	0	resident
TYRANNIDAE	Elaenia_chiriquensis	0	0	0	0	0	0	0	130	rainy	E_S_GF	14.1	mid_understory	open	mid_understory	insectivore	solitary	0	resident
TYRANNIDAE	Elaenia_chiriquensis	0	0	0	0	0	0	0	130	rainy	E_S_GF	16.4	mid_understory	open	mid_understory	insectivore	solitary	0	resident
TYRANNIDAE	Elaenia_chiriquensis	0	0	0	0	0	0	0	130	rainy	E_S_GF	16.8	mid_understory	open	mid_understory	insectivore	solitary	0	resident
TYRANNIDAE	Elaenia_chiriquensis	0	0	0	0	0	0	0	450	rainy	E_S_GF	12	mid_understory	open	mid_understory	insectivore	solitary	0	resident
TYRANNIDAE	Elaenia_chiriquensis	0	0	0	0	0	0	0	450	rainy	E_S_GF	13	mid_understory	open	mid_understory	insectivore	solitary	0	resident
TYRANNIDAE	Elaenia_chiriquensis	0	0	0	0	0	0	0	640	rainy	TRF_U	13.5	mid_understory	open	mid_understory	insectivore	solitary	0	resident
TYRANNIDAE	Elaenia_chiriquensis	0	0	0	0	0	0	0	640	rainy	TRF_U	14	mid_understory	open	mid_understory	insectivore	solitary	0	resident
TYRANNIDAE	Elaenia_flavogaster	0	0	0	0	0	0	0	640	rainy	TRF_U	15.8	canopy	open	mid_understory	frugivore_insectivore	solitary	0	resident
TYRANNIDAE	Elaenia_flavogaster	0	0	0	0	0	0	0	640	rainy	TRF_U	22.8	canopy	open	mid_understory	frugivore_insectivore	solitary	0	resident
TYRANNIDAE	Elaenia_flavogaster	0	0	0	0	0	0	0	3100	dry	E_AF_P	26.6	canopy	open	mid_understory	frugivore_insectivore	solitary	0	resident
TYRANNIDAE	Elaenia_parvirostris	0	0	0	0	0	0	0	130	rainy	E_S_GF	12.7	mid_understory	open	mid_understory	insectivore	solitary	0	migrant
TYRANNIDAE	Elaenia_parvirostris	0	0	0	0	0	0	0	130	rainy	E_S_GF	16	mid_understory	open	mid_understory	insectivore	solitary	0	migrant
TYRANNIDAE	Elaenia_parvirostris	0	0	0	0	0	0	0	450	rainy	E_S_GF	12.1	mid_understory	open	mid_understory	insectivore	solitary	0	migrant
TYRANNIDAE	Elaenia_parvirostris	0	0	0	0	0	0	0	450	rainy	E_S_GF	12.3	mid_understory	open	mid_understory	insectivore	solitary	0	migrant
TYRANNIDAE	Elaenia_parvirostris	0	0	0	0	0	0	0	450	rainy	E_S_GF	14.5	mid_understory	open	mid_understory	insectivore	solitary	0	migrant
TYRANNIDAE	Elaenia_parvirostris	0	0	0	0	0	0	0	450	rainy	E_S_GF	14.5	mid_understory	open	mid_understory	insectivore	solitary	0	migrant
TYRANNIDAE	Elaenia_parvirostris	0	0	0	0	0	0	0	450	rainy	E_S_GF	15.5	mid_understory	open	mid_understory	insectivore	solitary	0	migrant
TYRANNIDAE	Elaenia_parvirostris	0	0	0	0	0	0	0	450	rainy	E_S_GF	16	mid_understory	open	mid_understory	insectivore	solitary	0	migrant
TYRANNIDAE	Elaenia_parvirostris	0	0	0	0	0	0	0	450	rainy	E_S_GF	16.8	mid_understory	open	mid_understory	insectivore	solitary	0	migrant
TYRANNIDAE	Elaenia_parvirostris	0	0	0	0	0	0	0	450	rainy	E_S_GF	20.7	mid_understory	open	mid_understory	insectivore	solitary	0	migrant
TYRANNIDAE	Elaenia_parvirostris	0	0	0	0	1	0	1	640	rainy	TRF_U	12.2	mid_understory	open	mid_understory	insectivore	solitary	0	migrant
TYRANNIDAE	Elaenia_parvirostris	0	0	0	0	0	0	0	640	rainy	TRF_U	14	mid_understory	open	mid_understory	insectivore	solitary	0	migrant
TYRANNIDAE	Elaenia_parvirostris	0	0	0	0	0	0	0	640	rainy	TRF_U	14.5	mid_understory	open	mid_understory	insectivore	solitary	0	migrant
THRAUPIDAE	Emberizoides_herbicola	0	0	0	0	0	0	0	130	rainy	E_S_GF	25	mid_understory	open	ground	granivore	solitary	0	resident
TYRANNIDAE	Empidonax_alnorum	0	0	0	0	0	0	0	2560	rainy	V_U	10.5	mid_understory	open	mid_understory	frugivore_insectivore	solitary	0	migrant
TYRANNIDAE	Empidonax_traillii	0	0	0	1	0	0	1	2560	rainy	V_U	11.2	mid_understory	open	mid_understory	frugivore_insectivore	solitary	0	migrant
TYRANNIDAE	Empidonax_traillii	0	0	0	0	0	0	0	2560	rainy	V_U	8	mid_understory	open	mid_understory	frugivore_insectivore	solitary	0	migrant
TYRANNIDAE	Empidonax_traillii	0	0	0	0	0	0	0	2560	rainy	V_U	8	mid_understory	open	mid_understory	frugivore_insectivore	solitary	0	migrant
TYRANNIDAE	Empidonax_traillii	0	0	0	0	0	0	0	2560	rainy	V_U	9	mid_understory	open	mid_understory	frugivore_insectivore	solitary	0	migrant
TYRANNIDAE	Empidonax_traillii	0	0	0	0	0	0	0	2560	rainy	V_U	9.4	mid_understory	open	mid_understory	frugivore_insectivore	solitary	0	migrant
TYRANNIDAE	Empidonax_traillii	0	0	0	0	0	0	0	2560	rainy	V_U	10	mid_understory	open	mid_understory	frugivore_insectivore	solitary	0	migrant
TYRANNIDAE	Empidonax_traillii	0	0	0	0	0	0	0	2560	rainy	V_U	10	mid_understory	open	mid_understory	frugivore_insectivore	solitary	0	migrant
TYRANNIDAE	Empidonomus_varius	0	0	0	0	0	0	0	450	rainy	E_S_GF	25.5	mid_understory	open	mid_understory	frugivore_insectivore	solitary	0	migrant
TYRANNIDAE	Empidonomus_varius	0	0	0	0	0	0	0	450	rainy	E_S_GF	25.5	mid_understory	open	mid_understory	frugivore_insectivore	solitary	0	migrant
TROCHILIDAE	Ensifera_ensifera	0	0	0	0	0	0	0	2400	dry	AF	8	mid_understory	open	mid_understory	nectarivore_insectivore	solitary	0	resident
TROCHILIDAE	Ensifera_ensifera	0	0	0	0	0	0	0	3300	dry	E_G_AF	8	mid_understory	open	mid_understory	nectarivore_insectivore	solitary	0	resident
TROCHILIDAE	Ensifera_ensifera	0	0	0	0	0	0	0	3300	dry	E_G_AF	9	mid_understory	open	mid_understory	nectarivore_insectivore	solitary	0	resident
TROCHILIDAE	Ensifera_ensifera	0	0	0	0	0	0	0	3300	dry	E_G_AF	9	mid_understory	open	mid_understory	nectarivore_insectivore	solitary	0	resident
TROCHILIDAE	Ensifera_ensifera	0	0	0	0	0	0	0	3300	dry	E_G_AF	9	mid_understory	open	mid_understory	nectarivore_insectivore	solitary	0	resident
TROCHILIDAE	Eriocnemis_cupreoventris	0	0	1	0	0	0	1	2900	rainy	AF	5	mid_understory	open	mid_understory	nectarivore_insectivore	solitary	0	resident
TROCHILIDAE	Eriocnemis_cupreoventris	0	0	0	0	0	0	0	2900	rainy	AF	4	mid_understory	open	mid_understory	nectarivore_insectivore	solitary	0	resident
TROCHILIDAE	Eriocnemis_cupreoventris	0	0	0	0	0	0	0	2900	dry	AF	4	mid_understory	open	mid_understory	nectarivore_insectivore	solitary	0	resident
TROCHILIDAE	Eriocnemis_cupreoventris	0	0	0	0	0	0	0	2900	dry	AF	4	mid_understory	open	mid_understory	nectarivore_insectivore	solitary	0	resident
TROCHILIDAE	Eriocnemis_cupreoventris	0	0	0	0	0	0	0	2900	rainy	AF	4.5	mid_understory	open	mid_understory	nectarivore_insectivore	solitary	0	resident
TROCHILIDAE	Eriocnemis_cupreoventris	0	0	0	0	0	0	0	2900	rainy	AF	6	mid_understory	open	mid_understory	nectarivore_insectivore	solitary	0	resident
TROCHILIDAE	Eriocnemis_cupreoventris	0	0	0	0	0	0	0	3100	rainy	E_AF_P	4.5	mid_understory	open	mid_understory	nectarivore_insectivore	solitary	0	resident
TROCHILIDAE	Eriocnemis_cupreoventris	0	0	0	0	0	0	0	3100	rainy	E_AF_P	5	mid_understory	open	mid_understory	nectarivore_insectivore	solitary	0	resident
TROCHILIDAE	Eriocnemis_cupreoventris	0	0	0	0	0	0	0	3100	rainy	E_AF_P	5.5	mid_understory	open	mid_understory	nectarivore_insectivore	solitary	0	resident
TROCHILIDAE	Eriocnemis_cupreoventris	0	0	0	0	0	0	0	3100	rainy	E_AF_P	5.5	mid_understory	open	mid_understory	nectarivore_insectivore	solitary	0	resident
TROCHILIDAE	Eriocnemis_cupreoventris	0	0	0	0	0	0	0	3100	dry	E_AF_P	6	mid_understory	open	mid_understory	nectarivore_insectivore	solitary	0	resident
TROCHILIDAE	Eriocnemis_cupreoventris	0	0	0	0	0	0	0	3100	dry	E_AF_P	6.5	mid_understory	open	mid_understory	nectarivore_insectivore	solitary	0	resident
TROCHILIDAE	Eriocnemis_derbyi	0	0	0	0	0	0	0	3300	rainy	E_G_AF	3.5	mid_understory	open	mid_understory	nectarivore_insectivore	solitary	0	resident
TROCHILIDAE	Eriocnemis_derbyi	0	0	0	0	0	0	0	3300	dry	E_G_AF	4	mid_understory	open	mid_understory	nectarivore_insectivore	solitary	0	resident
TROCHILIDAE	Eriocnemis_derbyi	0	0	0	0	0	0	0	3300	dry	E_G_AF	4	mid_understory	open	mid_understory	nectarivore_insectivore	solitary	0	resident
TROCHILIDAE	Eriocnemis_derbyi	0	0	0	0	0	0	0	3300	dry	E_G_AF	4	mid_understory	open	mid_understory	nectarivore_insectivore	solitary	0	resident
TROCHILIDAE	Eriocnemis_derbyi	0	0	0	0	0	0	0	3300	dry	E_G_AF	4	mid_understory	open	mid_understory	nectarivore_insectivore	solitary	0	resident
TROCHILIDAE	Eriocnemis_derbyi	0	0	0	0	0	0	0	3300	dry	E_G_AF	4.5	mid_understory	open	mid_understory	nectarivore_insectivore	solitary	0	resident
TROCHILIDAE	Eriocnemis_derbyi	0	0	0	0	0	0	0	3300	dry	E_G_AF	4.5	mid_understory	open	mid_understory	nectarivore_insectivore	solitary	0	resident
TROCHILIDAE	Eriocnemis_derbyi	0	0	0	0	0	0	0	3300	dry	E_G_AF	4.5	mid_understory	open	mid_understory	nectarivore_insectivore	solitary	0	resident
TROCHILIDAE	Eriocnemis_derbyi	0	0	0	0	0	0	0	3300	dry	E_G_AF	4.5	mid_understory	open	mid_understory	nectarivore_insectivore	solitary	0	resident
TROCHILIDAE	Eriocnemis_derbyi	0	0	0	0	0	0	0	3300	dry	E_G_AF	5	mid_understory	open	mid_understory	nectarivore_insectivore	solitary	0	resident
TROCHILIDAE	Eriocnemis_derbyi	0	0	0	0	0	0	0	3300	dry	E_G_AF	5	mid_understory	open	mid_understory	nectarivore_insectivore	solitary	0	resident
TROCHILIDAE	Eriocnemis_derbyi	0	0	0	0	0	0	0	3300	dry	E_G_AF	5	mid_understory	open	mid_understory	nectarivore_insectivore	solitary	0	resident
TROCHILIDAE	Eriocnemis_derbyi	0	0	0	0	0	0	0	3300	dry	E_G_AF	5	mid_understory	open	mid_understory	nectarivore_insectivore	solitary	0	resident
TROCHILIDAE	Eriocnemis_derbyi	0	0	0	0	0	0	0	3300	dry	E_G_AF	5	mid_understory	open	mid_understory	nectarivore_insectivore	solitary	0	resident
TROCHILIDAE	Eriocnemis_derbyi	0	0	0	0	0	0	0	3300	dry	E_G_AF	5	mid_understory	open	mid_understory	nectarivore_insectivore	solitary	0	resident
TROCHILIDAE	Eriocnemis_derbyi	0	0	0	0	0	0	0	3300	dry	E_G_AF	5	mid_understory	open	mid_understory	nectarivore_insectivore	solitary	0	resident
TROCHILIDAE	Eriocnemis_derbyi	0	0	0	0	0	0	0	3300	dry	E_G_AF	5	mid_understory	open	mid_understory	nectarivore_insectivore	solitary	0	resident
TROCHILIDAE	Eriocnemis_derbyi	0	0	0	0	0	0	0	3300	dry	E_G_AF	5	mid_understory	open	mid_understory	nectarivore_insectivore	solitary	0	resident
TROCHILIDAE	Eriocnemis_derbyi	0	0	0	0	0	0	0	3300	dry	E_G_AF	5	mid_understory	open	mid_understory	nectarivore_insectivore	solitary	0	resident
TROCHILIDAE	Eriocnemis_derbyi	0	0	0	0	0	0	0	3300	dry	E_G_AF	5.5	mid_understory	open	mid_understory	nectarivore_insectivore	solitary	0	resident
TROCHILIDAE	Eriocnemis_derbyi	0	0	0	0	0	0	0	3300	dry	E_G_AF	5.5	mid_understory	open	mid_understory	nectarivore_insectivore	solitary	0	resident
TROCHILIDAE	Eriocnemis_derbyi	0	0	0	0	0	0	0	3300	dry	E_G_AF	5.5	mid_understory	open	mid_understory	nectarivore_insectivore	solitary	0	resident
TROCHILIDAE	Eriocnemis_derbyi	0	0	0	0	0	0	0	3300	dry	E_G_AF	5.5	mid_understory	open	mid_understory	nectarivore_insectivore	solitary	0	resident
TROCHILIDAE	Eriocnemis_derbyi	0	0	0	0	0	0	0	3300	dry	E_G_AF	5.5	mid_understory	open	mid_understory	nectarivore_insectivore	solitary	0	resident
TROCHILIDAE	Eriocnemis_derbyi	0	0	0	0	0	0	0	3300	dry	E_G_AF	5.5	mid_understory	open	mid_understory	nectarivore_insectivore	solitary	0	resident
TROCHILIDAE	Eriocnemis_derbyi	0	0	0	0	0	0	0	3300	dry	E_G_AF	5.5	mid_understory	open	mid_understory	nectarivore_insectivore	solitary	0	resident
TROCHILIDAE	Eriocnemis_derbyi	0	0	0	0	0	0	0	3300	dry	E_G_AF	6	mid_understory	open	mid_understory	nectarivore_insectivore	solitary	0	resident
TROCHILIDAE	Eriocnemis_derbyi	0	0	0	0	0	0	0	3300	dry	E_G_AF	8	mid_understory	open	mid_understory	nectarivore_insectivore	solitary	0	resident
TROCHILIDAE	Eriocnemis_derbyi	0	0	0	0	0	0	0	3300	dry	E_G_AF	8.5	mid_understory	open	mid_understory	nectarivore_insectivore	solitary	0	resident
TROCHILIDAE	Eriocnemis_mosquera	0	0	0	0	0	0	0	3300	dry	E_G_AF	5.5	mid_understory	open	mid_understory	nectarivore_insectivore	solitary	0	resident
TROCHILIDAE	Eriocnemis_vestita	0	0	1	0	0	0	1	2900	dry	AF	5	mid_understory	open	mid_understory	nectarivore_insectivore	solitary	0	resident
TROCHILIDAE	Eriocnemis_vestita	0	0	0	0	0	0	0	2900	dry	AF	3.5	mid_understory	open	mid_understory	nectarivore_insectivore	solitary	0	resident
TROCHILIDAE	Eriocnemis_vestita	0	0	0	0	0	0	0	2900	dry	AF	4	mid_understory	open	mid_understory	nectarivore_insectivore	solitary	0	resident
TROCHILIDAE	Eriocnemis_vestita	0	0	0	0	0	0	0	2900	dry	AF	4.5	mid_understory	open	mid_understory	nectarivore_insectivore	solitary	0	resident
TROCHILIDAE	Eriocnemis_vestita	0	0	0	0	0	0	0	3100	rainy	E_AF_P	4	mid_understory	open	mid_understory	nectarivore_insectivore	solitary	0	resident
TROCHILIDAE	Eriocnemis_vestita	0	0	0	0	0	0	0	3100	rainy	E_AF_P	4	mid_understory	open	mid_understory	nectarivore_insectivore	solitary	0	resident
TROCHILIDAE	Eriocnemis_vestita	0	0	0	0	0	0	0	3100	rainy	E_AF_P	4	mid_understory	open	mid_understory	nectarivore_insectivore	solitary	0	resident
TROCHILIDAE	Eriocnemis_vestita	0	0	0	0	0	0	0	3100	rainy	E_AF_P	4	mid_understory	open	mid_understory	nectarivore_insectivore	solitary	0	resident
TROCHILIDAE	Eriocnemis_vestita	0	0	0	0	0	0	0	3100	rainy	E_AF_P	4.5	mid_understory	open	mid_understory	nectarivore_insectivore	solitary	0	resident
TROCHILIDAE	Eriocnemis_vestita	0	0	0	0	0	0	0	3100	rainy	E_AF_P	4.5	mid_understory	open	mid_understory	nectarivore_insectivore	solitary	0	resident
TROCHILIDAE	Eriocnemis_vestita	0	0	0	0	0	0	0	3100	rainy	E_AF_P	4.5	mid_understory	open	mid_understory	nectarivore_insectivore	solitary	0	resident
TROCHILIDAE	Eriocnemis_vestita	0	0	0	0	0	0	0	3100	dry	E_AF_P	4.5	mid_understory	open	mid_understory	nectarivore_insectivore	solitary	0	resident
TROCHILIDAE	Eriocnemis_vestita	0	0	0	0	0	0	0	3100	dry	E_AF_P	4.5	mid_understory	open	mid_understory	nectarivore_insectivore	solitary	0	resident
TROCHILIDAE	Eriocnemis_vestita	0	0	0	0	0	0	0	3100	dry	E_AF_P	4.5	mid_understory	open	mid_understory	nectarivore_insectivore	solitary	0	resident
TROCHILIDAE	Eriocnemis_vestita	0	0	0	0	0	0	0	3100	dry	E_AF_P	4.7	mid_understory	open	mid_understory	nectarivore_insectivore	solitary	0	resident
TROCHILIDAE	Eriocnemis_vestita	0	0	0	0	0	0	0	3100	dry	E_AF_P	4.9	mid_understory	open	mid_understory	nectarivore_insectivore	solitary	0	resident
TROCHILIDAE	Eriocnemis_vestita	0	0	0	0	0	0	0	3100	dry	E_AF_P	4.9	mid_understory	open	mid_understory	nectarivore_insectivore	solitary	0	resident
TROCHILIDAE	Eriocnemis_vestita	0	0	0	0	0	0	0	3100	dry	E_AF_P	4.9	mid_understory	open	mid_understory	nectarivore_insectivore	solitary	0	resident
TROCHILIDAE	Eriocnemis_vestita	0	0	0	0	0	0	0	3100	rainy	E_AF_P	5	mid_understory	open	mid_understory	nectarivore_insectivore	solitary	0	resident
TROCHILIDAE	Eriocnemis_vestita	0	0	0	0	0	0	0	3100	rainy	E_AF_P	5	mid_understory	open	mid_understory	nectarivore_insectivore	solitary	0	resident
TROCHILIDAE	Eriocnemis_vestita	0	0	0	0	0	0	0	3100	rainy	E_AF_P	5.5	mid_understory	open	mid_understory	nectarivore_insectivore	solitary	0	resident
TROCHILIDAE	Eriocnemis_vestita	0	0	0	0	0	0	0	3100	rainy	E_AF_P	5.5	mid_understory	open	mid_understory	nectarivore_insectivore	solitary	0	resident
TROCHILIDAE	Eriocnemis_vestita	0	0	0	0	0	0	0	3100	rainy	E_AF_P	5.5	mid_understory	open	mid_understory	nectarivore_insectivore	solitary	0	resident
TROCHILIDAE	Eriocnemis_vestita	0	0	0	0	0	0	0	3100	rainy	E_AF_P	5.5	mid_understory	open	mid_understory	nectarivore_insectivore	solitary	0	resident
TROCHILIDAE	Eriocnemis_vestita	0	0	0	0	0	0	0	3100	rainy	E_AF_P	5.5	mid_understory	open	mid_understory	nectarivore_insectivore	solitary	0	resident
TROCHILIDAE	Eriocnemis_vestita	0	0	0	0	0	0	0	3100	dry	E_AF_P	5.5	mid_understory	open	mid_understory	nectarivore_insectivore	solitary	0	resident
TROCHILIDAE	Eriocnemis_vestita	0	0	0	0	0	0	0	3100	dry	E_AF_P	5.5	mid_understory	open	mid_understory	nectarivore_insectivore	solitary	0	resident
TROCHILIDAE	Eriocnemis_vestita	0	0	0	0	0	0	0	3100	dry	E_AF_P	5.5	mid_understory	open	mid_understory	nectarivore_insectivore	solitary	0	resident
TROCHILIDAE	Eriocnemis_vestita	0	0	0	0	0	0	0	3100	dry	E_AF_P	5.5	mid_understory	open	mid_understory	nectarivore_insectivore	solitary	0	resident
TROCHILIDAE	Eriocnemis_vestita	0	0	0	0	0	0	0	3100	dry	E_AF_P	5.5	mid_understory	open	mid_understory	nectarivore_insectivore	solitary	0	resident
TROCHILIDAE	Eriocnemis_vestita	0	0	0	0	0	0	0	3100	dry	E_AF_P	6	mid_understory	open	mid_understory	nectarivore_insectivore	solitary	0	resident
TROCHILIDAE	Eriocnemis_vestita	0	0	0	0	0	0	0	3100	dry	E_AF_P	6	mid_understory	open	mid_understory	nectarivore_insectivore	solitary	0	resident
TROCHILIDAE	Eriocnemis_vestita	0	0	0	0	0	0	0	3100	rainy	E_AF_P	6	mid_understory	open	mid_understory	nectarivore_insectivore	solitary	0	resident
FRINGILLIDAE	Euphonia_chlorotica	0	0	0	0	0	0	0	640	rainy	TRF_U	10	mid_understory	closed	canopy	frugivore	groups_flocks	1	resident
FRINGILLIDAE	Euphonia_laniirostris	0	0	0	0	0	0	0	450	rainy	E_S_GF	14	mid_understory	closed	canopy	frugivore	groups_flocks	1	resident
FRINGILLIDAE	Euphonia_laniirostris	0	0	0	0	0	0	0	640	rainy	TRF_U	13.7	mid_understory	closed	canopy	frugivore	groups_flocks	1	resident
FRINGILLIDAE	Euphonia_laniirostris	0	0	0	0	0	0	0	640	rainy	TRF_U	15.3	mid_understory	closed	canopy	frugivore	groups_flocks	1	resident
FRINGILLIDAE	Euphonia_xanthogaster	0	0	0	0	0	0	0	450	rainy	E_S_GF	14.5	mid_understory	closed	canopy	frugivore	groups_flocks	1	resident
FRINGILLIDAE	Euphonia_xanthogaster	0	0	0	0	0	0	0	640	rainy	TRF_U	10.2	mid_understory	closed	canopy	frugivore	groups_flocks	1	resident
THAMNOPHILIDAE	Formicivora_grisea	0	0	0	0	0	0	0	450	rainy	E_S_GF	8	mid_understory	open	mid_understory	insectivore	solitary	1	resident
THAMNOPHILIDAE	Formicivora_grisea	0	0	0	0	0	0	0	450	rainy	E_S_GF	17	mid_understory	open	mid_understory	insectivore	solitary	1	resident
RALLIDAE	Fulica_ardesiaca	0	0	0	0	0	0	0	3950	dry	P	na	ground	open	air_or_water	omnivore	groups_flocks	0	resident
RALLIDAE	Fulica_ardesiaca	0	0	0	0	0	0	0	3950	dry	P	na	ground	open	air_or_water	omnivore	groups_flocks	0	resident
RALLIDAE	Fulica_ardesiaca	0	0	0	0	0	0	0	3950	rainy	P	na	ground	open	air_or_water	omnivore	groups_flocks	0	resident
GALBULIDAE	Galbula_tombacea	0	0	0	0	0	0	0	640	rainy	TRF_U	19.3	ground	open	mid_understory	insectivore	solitary	0	resident
GALBULIDAE	Galbula_tombacea	0	0	0	0	0	0	0	640	rainy	TRF_U	22.2	ground	open	mid_understory	insectivore	solitary	0	resident
GALBULIDAE	Galbula_tombacea	0	0	0	0	0	0	0	640	rainy	TRF_U	23.2	ground	open	mid_understory	insectivore	solitary	0	resident
SCOLOPACIDAE	Gallinago_nobilis	0	0	0	0	0	0	0	3950	rainy	P	162	ground	open	ground	omnivore	solitary	0	resident
TROCHILIDAE	Glaucis_hirsutus	0	0	0	0	0	0	0	130	rainy	E_S_GF	6.8	mid_understory	open	mid_understory	nectarivore_insectivore	solitary	0	resident
FURNARIIDAE	Glyphorynchus_spirurus	0	0	0	0	0	1	1	450	rainy	E_S_GF	15	ground	cavity	understory_ground	insectivore	solitary	1	resident
GRALLARIIDAE	Grallaria_quitensis	0	1	0	0	0	0	1	3950	dry	P	60	ground	open	ground	insectivore	solitary	0	resident
TROCHILIDAE	Heliangelus_amethysticollis	0	1	0	0	0	0	1	2900	dry	AF	3	mid_understory	open	mid_understory	nectarivore_insectivore	solitary	1	resident
TROCHILIDAE	Heliangelus_amethysticollis	0	0	0	0	1	0	1	2900	rainy	AF	4.5	mid_understory	open	mid_understory	nectarivore_insectivore	solitary	1	resident
TROCHILIDAE	Heliangelus_amethysticollis	0	0	0	0	0	0	0	2900	rainy	AF	4.5	mid_understory	open	mid_understory	nectarivore_insectivore	solitary	1	resident
TROCHILIDAE	Heliangelus_amethysticollis	0	0	0	0	0	0	0	2900	rainy	AF	5	mid_understory	open	mid_understory	nectarivore_insectivore	solitary	1	resident
TROCHILIDAE	Heliangelus_amethysticollis	0	0	0	0	0	0	0	2900	rainy	AF	6	mid_understory	open	mid_understory	nectarivore_insectivore	solitary	1	resident
TROCHILIDAE	Heliangelus_exortis	0	0	0	0	0	0	0	2400	dry	AF	4	mid_understory	open	mid_understory	nectarivore_insectivore	solitary	0	resident
TROCHILIDAE	Heliangelus_exortis	0	0	0	0	0	0	0	2400	dry	AF	4	mid_understory	open	mid_understory	nectarivore_insectivore	solitary	0	resident
TROCHILIDAE	Heliangelus_exortis	0	0	0	0	0	0	0	2400	dry	AF	4	mid_understory	open	mid_understory	nectarivore_insectivore	solitary	0	resident
TROCHILIDAE	Heliangelus_exortis	0	0	0	0	0	0	0	2400	dry	AF	4.5	mid_understory	open	mid_understory	nectarivore_insectivore	solitary	0	resident
TROCHILIDAE	Heliangelus_exortis	0	0	0	0	0	0	0	2400	dry	AF	5	mid_understory	open	mid_understory	nectarivore_insectivore	solitary	0	resident
TROCHILIDAE	Heliangelus_exortis	0	0	0	0	0	0	0	2400	dry	AF	5	mid_understory	open	mid_understory	nectarivore_insectivore	solitary	0	resident
TROCHILIDAE	Heliangelus_exortis	0	0	0	0	0	0	0	2400	dry	AF	6.5	mid_understory	open	mid_understory	nectarivore_insectivore	solitary	0	resident
TROCHILIDAE	Heliangelus_exortis	0	0	0	0	0	0	0	3300	dry	E_G_AF	3.5	mid_understory	open	mid_understory	nectarivore_insectivore	solitary	0	resident
TROCHILIDAE	Heliangelus_exortis	0	0	0	0	0	0	0	3300	dry	E_G_AF	4	mid_understory	open	mid_understory	nectarivore_insectivore	solitary	0	resident
TROCHILIDAE	Heliangelus_exortis	0	0	0	0	0	0	0	3300	dry	E_G_AF	4	mid_understory	open	mid_understory	nectarivore_insectivore	solitary	0	resident
TROCHILIDAE	Heliangelus_exortis	0	0	0	0	0	0	0	3300	dry	E_G_AF	4	mid_understory	open	mid_understory	nectarivore_insectivore	solitary	0	resident
TROCHILIDAE	Heliangelus_exortis	0	0	0	0	0	0	0	3300	dry	E_G_AF	4.5	mid_understory	open	mid_understory	nectarivore_insectivore	solitary	0	resident
TROCHILIDAE	Heliangelus_exortis	0	0	0	0	0	0	0	3300	dry	E_G_AF	4.5	mid_understory	open	mid_understory	nectarivore_insectivore	solitary	0	resident
TROCHILIDAE	Heliangelus_exortis	0	0	0	0	0	0	0	3300	dry	E_G_AF	4.5	mid_understory	open	mid_understory	nectarivore_insectivore	solitary	0	resident
TROCHILIDAE	Heliangelus_exortis	0	0	0	0	0	0	0	3300	dry	E_G_AF	4.6	mid_understory	open	mid_understory	nectarivore_insectivore	solitary	0	resident
TROCHILIDAE	Heliangelus_exortis	0	0	0	0	0	0	0	3300	dry	E_G_AF	5	mid_understory	open	mid_understory	nectarivore_insectivore	solitary	0	resident
TROCHILIDAE	Heliangelus_exortis	0	0	0	0	0	0	0	3300	dry	E_G_AF	5	mid_understory	open	mid_understory	nectarivore_insectivore	solitary	0	resident
TROCHILIDAE	Heliangelus_exortis	0	0	0	0	0	0	0	3300	dry	E_G_AF	5	mid_understory	open	mid_understory	nectarivore_insectivore	solitary	0	resident
TROCHILIDAE	Heliangelus_exortis	0	0	0	0	0	0	0	3300	dry	E_G_AF	5	mid_understory	open	mid_understory	nectarivore_insectivore	solitary	0	resident
TROCHILIDAE	Heliangelus_exortis	0	0	0	0	0	0	0	3300	dry	E_G_AF	5	mid_understory	open	mid_understory	nectarivore_insectivore	solitary	0	resident
TROCHILIDAE	Heliangelus_exortis	0	0	0	0	0	0	0	3300	dry	E_G_AF	8	mid_understory	open	mid_understory	nectarivore_insectivore	solitary	0	resident
TROCHILIDAE	Heliodoxa_rubinoides	0	0	0	0	0	0	0	2400	dry	AF	7	mid_understory	open	mid_understory	nectarivore_insectivore	solitary	1	resident
TROCHILIDAE	Heliodoxa_rubinoides	0	0	0	0	0	0	0	2400	dry	AF	7	mid_understory	open	mid_understory	nectarivore_insectivore	solitary	1	resident
TROCHILIDAE	Heliomaster_longirostris	0	0	0	0	0	0	0	450	rainy	E_S_GF	5	mid_understory	open	mid_understory	nectarivore_insectivore	solitary	0	resident
TROCHILIDAE	Heliomaster_longirostris	0	0	0	0	0	0	0	450	rainy	E_S_GF	6.5	mid_understory	open	mid_understory	nectarivore_insectivore	solitary	0	resident
TROCHILIDAE	Heliomaster_longirostris	0	0	0	0	0	0	0	450	rainy	E_S_GF	7	mid_understory	open	mid_understory	nectarivore_insectivore	solitary	0	resident
TROCHILIDAE	Heliomaster_longirostris	0	0	0	0	0	0	0	450	rainy	E_S_GF	8.5	mid_understory	open	mid_understory	nectarivore_insectivore	solitary	0	resident
THRAUPIDAE	Hemispingus_atropileus	1	0	0	0	0	0	1	2400	dry	AF	20	mid_understory	open	mid_understory	insectivore	solitary	1	resident
THRAUPIDAE	Hemispingus_atropileus	0	0	1	0	0	0	1	2400	dry	AF	21	mid_understory	open	mid_understory	insectivore	solitary	1	resident
THRAUPIDAE	Hemispingus_atropileus	0	0	1	0	0	0	1	2900	dry	AF	20	mid_understory	open	mid_understory	insectivore	solitary	1	resident
THRAUPIDAE	Hemispingus_atropileus	0	0	1	0	0	0	1	2900	rainy	AF	21	mid_understory	open	mid_understory	insectivore	solitary	1	resident
THRAUPIDAE	Hemispingus_atropileus	0	0	1	0	0	0	1	2900	rainy	AF	22	mid_understory	open	mid_understory	insectivore	solitary	1	resident
THRAUPIDAE	Hemispingus_atropileus	0	0	1	0	0	0	1	2900	rainy	AF	22.5	mid_understory	open	mid_understory	insectivore	solitary	1	resident
THRAUPIDAE	Hemispingus_atropileus	0	0	1	0	0	0	1	2900	rainy	AF	25	mid_understory	open	mid_understory	insectivore	solitary	1	resident
THRAUPIDAE	Hemispingus_atropileus	0	0	1	0	0	0	1	2900	rainy	AF	25	mid_understory	open	mid_understory	insectivore	solitary	1	resident
THRAUPIDAE	Hemispingus_atropileus	0	0	0	0	0	0	0	2900	rainy	AF	19	mid_understory	open	mid_understory	insectivore	solitary	1	resident
THRAUPIDAE	Hemispingus_atropileus	0	0	0	0	0	0	0	2900	rainy	AF	26	mid_understory	open	mid_understory	insectivore	solitary	1	resident
THRAUPIDAE	Hemispingus_atropileus	1	0	0	0	0	0	1	3300	rainy	E_G_AF	23	mid_understory	open	mid_understory	insectivore	solitary	1	resident
THRAUPIDAE	Hemispingus_atropileus	0	0	0	0	0	0	0	3300	rainy	E_G_AF	16.5	mid_understory	open	mid_understory	insectivore	solitary	1	resident
THRAUPIDAE	Hemispingus_atropileus	0	0	0	0	0	0	0	3300	rainy	E_G_AF	17	mid_understory	open	mid_understory	insectivore	solitary	1	resident
THRAUPIDAE	Hemispingus_superciliaris	0	1	1	0	0	0	1	2400	dry	AF	14	mid_understory	open	mid_understory	insectivore	groups_flocks	1	resident
THRAUPIDAE	Hemispingus_superciliaris	0	0	0	0	0	0	0	2900	dry	AF	12	mid_understory	open	mid_understory	insectivore	groups_flocks	1	resident
THRAUPIDAE	Hemispingus_superciliaris	0	0	0	0	0	0	0	2900	rainy	AF	16	mid_understory	open	mid_understory	insectivore	groups_flocks	1	resident
THRAUPIDAE	Hemispingus_superciliaris	0	0	0	0	0	0	0	2900	rainy	AF	17	mid_understory	open	mid_understory	insectivore	groups_flocks	1	resident
THRAUPIDAE	Hemispingus_superciliaris	0	1	1	0	0	0	1	3300	dry	E_G_AF	25	mid_understory	open	mid_understory	insectivore	groups_flocks	1	resident
THRAUPIDAE	Hemispingus_superciliaris	0	1	0	0	0	0	1	3300	dry	E_G_AF	14	mid_understory	open	mid_understory	insectivore	groups_flocks	1	resident
THRAUPIDAE	Hemispingus_superciliaris	0	1	0	0	0	0	1	3300	dry	E_G_AF	16	mid_understory	open	mid_understory	insectivore	groups_flocks	1	resident
THRAUPIDAE	Hemispingus_superciliaris	0	1	0	0	0	0	1	3300	dry	E_G_AF	17	mid_understory	open	mid_understory	insectivore	groups_flocks	1	resident
THRAUPIDAE	Hemispingus_superciliaris	0	0	1	0	0	0	1	3300	rainy	E_G_AF	12.5	mid_understory	open	mid_understory	insectivore	groups_flocks	1	resident
THRAUPIDAE	Hemispingus_superciliaris	0	0	1	0	0	0	1	3300	dry	E_G_AF	15	mid_understory	open	mid_understory	insectivore	groups_flocks	1	resident
THRAUPIDAE	Hemispingus_superciliaris	0	0	0	0	0	0	0	3300	rainy	E_G_AF	11.5	mid_understory	open	mid_understory	insectivore	groups_flocks	1	resident
THRAUPIDAE	Hemispingus_superciliaris	0	0	0	0	0	0	0	3300	rainy	E_G_AF	12.5	mid_understory	open	mid_understory	insectivore	groups_flocks	1	resident
THRAUPIDAE	Hemispingus_superciliaris	0	0	0	0	0	0	0	3300	dry	E_G_AF	12.5	mid_understory	open	mid_understory	insectivore	groups_flocks	1	resident
THRAUPIDAE	Hemispingus_superciliaris	0	0	0	0	0	0	0	3300	dry	E_G_AF	13	mid_understory	open	mid_understory	insectivore	groups_flocks	1	resident
THRAUPIDAE	Hemispingus_superciliaris	0	0	0	0	0	0	0	3300	dry	E_G_AF	13	mid_understory	open	mid_understory	insectivore	groups_flocks	1	resident
THRAUPIDAE	Hemispingus_superciliaris	0	0	0	0	0	0	0	3300	dry	E_G_AF	13	mid_understory	open	mid_understory	insectivore	groups_flocks	1	resident
THRAUPIDAE	Hemispingus_superciliaris	0	0	0	0	0	0	0	3300	dry	E_G_AF	16.5	mid_understory	open	mid_understory	insectivore	groups_flocks	1	resident
THRAUPIDAE	Hemispingus_verticalis	0	1	1	0	0	0	1	2900	dry	AF	10.5	mid_understory	open	mid_understory	frugivore_insectivore	solitary	1	resident
THRAUPIDAE	Hemispingus_verticalis	0	0	1	0	0	0	1	2900	dry	AF	10	mid_understory	open	mid_understory	frugivore_insectivore	solitary	1	resident
THRAUPIDAE	Hemispingus_verticalis	0	0	0	0	0	0	0	2900	dry	AF	9	mid_understory	open	mid_understory	frugivore_insectivore	solitary	1	resident
THRAUPIDAE	Hemispingus_verticalis	0	0	0	0	0	0	0	2900	dry	AF	10.5	mid_understory	open	mid_understory	frugivore_insectivore	solitary	1	resident
THRAUPIDAE	Hemispingus_verticalis	0	1	0	0	0	0	1	3100	dry	E_AF_P	14.5	mid_understory	open	mid_understory	frugivore_insectivore	solitary	1	resident
THRAUPIDAE	Hemispingus_verticalis	0	0	0	0	0	0	0	3100	rainy	E_AF_P	13	mid_understory	open	mid_understory	frugivore_insectivore	solitary	1	resident
THRAUPIDAE	Hemispingus_verticalis	0	0	0	0	0	0	0	3100	dry	E_AF_P	13	mid_understory	open	mid_understory	frugivore_insectivore	solitary	1	resident
THRAUPIDAE	Hemispingus_verticalis	0	0	0	0	0	0	0	3100	dry	E_AF_P	13.5	mid_understory	open	mid_understory	frugivore_insectivore	solitary	1	resident
THRAUPIDAE	Hemispingus_verticalis	0	0	0	0	0	0	0	3100	dry	E_AF_P	13.5	mid_understory	open	mid_understory	frugivore_insectivore	solitary	1	resident
THRAUPIDAE	Hemispingus_verticalis	0	0	0	0	0	0	0	3100	dry	E_AF_P	14	mid_understory	open	mid_understory	frugivore_insectivore	solitary	1	resident
THRAUPIDAE	Hemispingus_verticalis	0	0	0	0	0	0	0	3100	rainy	E_AF_P	14	mid_understory	open	mid_understory	frugivore_insectivore	solitary	1	resident
THRAUPIDAE	Hemispingus_verticalis	0	0	0	0	0	0	0	3100	dry	E_AF_P	16	mid_understory	open	mid_understory	frugivore_insectivore	solitary	1	resident
TROGLODYTIDAE	Henicorhina_leucophrys	0	0	0	0	0	0	0	2400	dry	AF	11.5	mid_understory	closed	ground	insectivore	solitary	0	resident
TROGLODYTIDAE	Henicorhina_leucophrys	0	0	0	0	0	0	0	2400	dry	AF	12.5	mid_understory	closed	ground	insectivore	solitary	0	resident
TROGLODYTIDAE	Henicorhina_leucophrys	0	0	0	0	0	0	0	2400	dry	AF	14	mid_understory	closed	ground	insectivore	solitary	0	resident
TROGLODYTIDAE	Henicorhina_leucophrys	0	0	0	0	0	0	0	2400	dry	AF	14.5	mid_understory	closed	ground	insectivore	solitary	0	resident
TROGLODYTIDAE	Henicorhina_leucophrys	0	0	0	0	0	0	0	2400	dry	AF	15.5	mid_understory	closed	ground	insectivore	solitary	0	resident
TROGLODYTIDAE	Henicorhina_leucophrys	0	0	0	0	0	0	0	2400	dry	AF	16	mid_understory	closed	ground	insectivore	solitary	0	resident
TROGLODYTIDAE	Henicorhina_leucophrys	0	0	0	0	0	0	0	2400	dry	AF	16	mid_understory	closed	ground	insectivore	solitary	0	resident
TROGLODYTIDAE	Henicorhina_leucophrys	0	0	0	0	0	0	0	2400	dry	AF	17	mid_understory	closed	ground	insectivore	solitary	0	resident
TROGLODYTIDAE	Henicorhina_leucophrys	0	0	0	0	0	0	0	2900	dry	AF	10.5	mid_understory	closed	ground	insectivore	solitary	0	resident
TROGLODYTIDAE	Henicorhina_leucophrys	0	0	0	0	0	0	0	2900	rainy	AF	15	mid_understory	closed	ground	insectivore	solitary	0	resident
TROGLODYTIDAE	Henicorhina_leucophrys	0	0	0	0	0	0	0	2900	rainy	AF	15	mid_understory	closed	ground	insectivore	solitary	0	resident
TROGLODYTIDAE	Henicorhina_leucophrys	0	0	0	0	0	0	0	2900	rainy	AF	16	mid_understory	closed	ground	insectivore	solitary	0	resident
TROGLODYTIDAE	Henicorhina_leucophrys	0	0	0	0	0	0	0	2900	rainy	AF	17	mid_understory	closed	ground	insectivore	solitary	0	resident
TROGLODYTIDAE	Henicorhina_leucophrys	0	0	0	0	0	0	0	2900	rainy	AF	18	mid_understory	closed	ground	insectivore	solitary	0	resident
TROGLODYTIDAE	Henicorhina_leucophrys	0	0	0	0	0	0	0	2900	dry	AF	18.5	mid_understory	closed	ground	insectivore	solitary	0	resident
TROGLODYTIDAE	Henicorhina_leucophrys	0	0	0	0	0	0	0	3300	dry	E_G_AF	15	mid_understory	closed	ground	insectivore	solitary	0	resident
HIRUNDINIDAE	Hirundo_rustica	0	0	0	0	0	0	0	2560	rainy	V_U	13.2	ground	cavity	air_or_water	insectivore	groups_flocks	0	migrant
ICTERIDAE	Icterus_nigrogularis	0	0	0	0	0	0	0	2560	dry	V_U	37.5	canopy	closed	mid_understory	frugivore_insectivore	solitary	0	resident
THRAUPIDAE	Iridosornis_rufivertex	0	1	0	0	0	0	1	3100	dry	E_AF_P	23	ground	open	mid_understory	frugivore	groups_flocks	1	resident
TROCHILIDAE	Lafresnaya_lafresnayi	0	0	0	0	0	0	0	2400	dry	AF	4.5	ground	open	mid_understory	nectarivore_insectivore	solitary	0	resident
TROCHILIDAE	Lafresnaya_lafresnayi	0	0	0	0	0	0	0	2900	dry	AF	5.5	ground	open	mid_understory	nectarivore_insectivore	solitary	0	resident
TROCHILIDAE	Lafresnaya_lafresnayi	0	0	0	0	0	0	0	3300	rainy	E_G_AF	4.5	ground	open	mid_understory	nectarivore_insectivore	solitary	0	resident
TROCHILIDAE	Lafresnaya_lafresnayi	0	0	0	0	0	0	0	3300	dry	E_G_AF	5	ground	open	mid_understory	nectarivore_insectivore	solitary	0	resident
TROCHILIDAE	Lafresnaya_lafresnayi	0	0	0	0	0	0	0	3300	dry	E_G_AF	5	ground	open	mid_understory	nectarivore_insectivore	solitary	0	resident
TROCHILIDAE	Lafresnaya_lafresnayi	0	0	0	0	0	0	0	3300	dry	E_G_AF	5.5	ground	open	mid_understory	nectarivore_insectivore	solitary	0	resident
TROCHILIDAE	Lafresnaya_lafresnayi	0	0	0	0	0	0	0	3300	dry	E_G_AF	5.5	ground	open	mid_understory	nectarivore_insectivore	solitary	0	resident
TROCHILIDAE	Lafresnaya_lafresnayi	0	0	0	0	0	0	0	3300	dry	E_G_AF	5.5	ground	open	mid_understory	nectarivore_insectivore	solitary	0	resident
TROCHILIDAE	Lafresnaya_lafresnayi	0	0	0	0	0	0	0	3300	dry	E_G_AF	6	ground	open	mid_understory	nectarivore_insectivore	solitary	0	resident
TROCHILIDAE	Lafresnaya_lafresnayi	0	0	0	0	0	0	0	3300	dry	E_G_AF	6	ground	open	mid_understory	nectarivore_insectivore	solitary	0	resident
FURNARIIDAE	Lepidocolaptes_lacrymiger	0	0	0	0	0	0	0	2400	dry	AF	35	ground	cavity	mid_understory	insectivore	solitary	1	resident
FURNARIIDAE	Leptasthenura_andicola	0	0	0	0	0	0	0	3950	rainy	P	13	ground	closed	understory_ground	insectivore	solitary	0	resident
FURNARIIDAE	Leptasthenura_andicola	0	0	0	0	0	0	0	3950	rainy	P	13.5	ground	closed	understory_ground	insectivore	solitary	0	resident
FURNARIIDAE	Leptasthenura_andicola	0	0	0	0	0	0	0	3950	dry	P	13.5	ground	closed	understory_ground	insectivore	solitary	0	resident
FURNARIIDAE	Leptasthenura_andicola	0	0	0	0	0	0	0	3950	dry	P	14	ground	closed	understory_ground	insectivore	solitary	0	resident
FURNARIIDAE	Leptasthenura_andicola	0	0	0	0	0	0	0	3950	dry	P	14	ground	closed	understory_ground	insectivore	solitary	0	resident
FURNARIIDAE	Leptasthenura_andicola	0	0	0	0	0	0	0	3950	dry	P	14	ground	closed	understory_ground	insectivore	solitary	0	resident
FURNARIIDAE	Leptasthenura_andicola	0	0	0	0	0	0	0	3950	dry	P	14.5	ground	closed	understory_ground	insectivore	solitary	0	resident
FURNARIIDAE	Leptasthenura_andicola	0	0	0	0	0	0	0	3950	dry	P	14.5	ground	closed	understory_ground	insectivore	solitary	0	resident
FURNARIIDAE	Leptasthenura_andicola	0	0	0	0	0	0	0	3950	dry	P	15	ground	closed	understory_ground	insectivore	solitary	0	resident
FURNARIIDAE	Leptasthenura_andicola	0	0	0	0	0	0	0	3950	dry	P	15	ground	closed	understory_ground	insectivore	solitary	0	resident
FURNARIIDAE	Leptasthenura_andicola	0	0	0	0	0	0	0	3950	dry	P	15	ground	closed	understory_ground	insectivore	solitary	0	resident
FURNARIIDAE	Leptasthenura_andicola	0	0	0	0	0	0	0	3950	dry	P	15.5	ground	closed	understory_ground	insectivore	solitary	0	resident
FURNARIIDAE	Leptasthenura_andicola	0	0	0	0	0	0	0	3950	rainy	P	15.5	ground	closed	understory_ground	insectivore	solitary	0	resident
FURNARIIDAE	Leptasthenura_andicola	0	0	0	0	0	0	0	3950	rainy	P	16	ground	closed	understory_ground	insectivore	solitary	0	resident
FURNARIIDAE	Leptasthenura_andicola	0	0	0	0	0	0	0	3950	rainy	P	16.5	ground	closed	understory_ground	insectivore	solitary	0	resident
TYRANNIDAE	Leptopogon_amaurocephalus	0	0	0	0	0	0	0	450	rainy	E_S_GF	11	mid_understory	open	mid_understory	frugivore_insectivore	solitary	1	resident
TYRANNIDAE	Leptopogon_amaurocephalus	0	0	0	0	0	0	0	450	rainy	E_S_GF	11	mid_understory	open	mid_understory	frugivore_insectivore	solitary	1	resident
TYRANNIDAE	Leptopogon_amaurocephalus	0	0	0	0	0	0	0	450	rainy	E_S_GF	12	mid_understory	open	mid_understory	frugivore_insectivore	solitary	1	resident
TYRANNIDAE	Leptopogon_amaurocephalus	0	0	0	0	0	0	0	450	rainy	E_S_GF	12	mid_understory	open	mid_understory	frugivore_insectivore	solitary	1	resident
TYRANNIDAE	Leptopogon_amaurocephalus	0	0	0	0	0	0	0	450	rainy	E_S_GF	12.5	mid_understory	open	mid_understory	frugivore_insectivore	solitary	1	resident
TYRANNIDAE	Leptopogon_rufipectus	0	0	0	0	0	0	0	2400	dry	AF	11.5	mid_understory	closed	mid_understory	insectivore	solitary	1	resident
TYRANNIDAE	Leptopogon_rufipectus	0	0	0	0	0	0	0	2400	dry	AF	11.5	mid_understory	closed	mid_understory	insectivore	solitary	1	resident
TYRANNIDAE	Leptopogon_rufipectus	0	0	0	0	0	0	0	2400	dry	AF	14	mid_understory	closed	mid_understory	insectivore	solitary	1	resident
TYRANNIDAE	Leptopogon_rufipectus	0	0	0	0	0	0	0	2400	dry	AF	14	mid_understory	closed	mid_understory	insectivore	solitary	1	resident
TYRANNIDAE	Leptopogon_rufipectus	0	0	0	0	0	0	0	2400	dry	AF	15	mid_understory	closed	mid_understory	insectivore	solitary	1	resident
TYRANNIDAE	Leptopogon_rufipectus	0	0	0	0	0	0	0	2400	dry	AF	16	mid_understory	closed	mid_understory	insectivore	solitary	1	resident
TYRANNIDAE	Leptopogon_rufipectus	0	0	0	0	0	0	0	2400	dry	AF	16	mid_understory	closed	mid_understory	insectivore	solitary	1	resident
TYRANNIDAE	Leptopogon_rufipectus	0	0	0	0	0	0	0	2400	dry	AF	19	mid_understory	closed	mid_understory	insectivore	solitary	1	resident
COLUMBIDAE	Leptotila_rufaxilla	0	0	1	0	1	0	1	450	rainy	E_S_GF	118	mid_understory	open	ground	granivore	solitary	0	resident
COLUMBIDAE	Leptotila_rufaxilla	0	0	0	0	0	0	0	450	rainy	E_S_GF	109.3	mid_understory	open	ground	granivore	solitary	0	resident
COLUMBIDAE	Leptotila_rufaxilla	0	0	0	0	0	0	0	450	rainy	E_S_GF	120.8	mid_understory	open	ground	granivore	solitary	0	resident
COLUMBIDAE	Leptotila_rufaxilla	0	0	0	0	0	0	0	450	rainy	E_S_GF	123.9	mid_understory	open	ground	granivore	solitary	0	resident
COLUMBIDAE	Leptotila_rufaxilla	0	0	0	0	0	0	0	640	rainy	TRF_U	109	mid_understory	open	ground	granivore	solitary	0	resident
COLUMBIDAE	Leptotila_rufaxilla	0	0	0	0	0	0	0	640	rainy	TRF_U	118	mid_understory	open	ground	granivore	solitary	0	resident
COLUMBIDAE	Leptotila_rufaxilla	0	0	0	0	0	0	0	640	rainy	TRF_U	120	mid_understory	open	ground	granivore	solitary	0	resident
COLUMBIDAE	Leptotila_rufaxilla	0	0	0	0	0	0	0	640	rainy	TRF_U	121	mid_understory	open	ground	granivore	solitary	0	resident
COLUMBIDAE	Leptotila_rufaxilla	0	0	0	0	0	0	0	640	rainy	TRF_U	123	mid_understory	open	ground	granivore	solitary	0	resident
COLUMBIDAE	Leptotila_verreauxi	0	0	1	0	0	0	1	130	rainy	E_S_GF	102.3	mid_understory	open	ground	granivore	solitary	0	resident
COLUMBIDAE	Leptotila_verreauxi	0	0	1	0	0	0	1	130	rainy	E_S_GF	108.1	mid_understory	open	ground	granivore	solitary	0	resident
PIPRIDAE	Machaeropterus_regulus	0	0	0	0	0	0	0	450	rainy	E_S_GF	9	canopy	open	mid_understory	frugivore_insectivore	solitary	0	resident
PIPRIDAE	Machaeropterus_regulus	0	0	0	0	0	0	0	450	rainy	E_S_GF	10	canopy	open	mid_understory	frugivore_insectivore	solitary	0	resident
PIPRIDAE	Machaeropterus_regulus	0	0	0	0	0	0	0	450	rainy	E_S_GF	10.5	canopy	open	mid_understory	frugivore_insectivore	solitary	0	resident
PIPRIDAE	Manacus_manacus	0	0	0	1	1	0	1	450	rainy	E_S_GF	19	canopy	open	mid_understory	frugivore	solitary	1	resident
PIPRIDAE	Manacus_manacus	0	0	0	0	1	0	1	450	rainy	E_S_GF	17	canopy	open	mid_understory	frugivore	solitary	1	resident
PIPRIDAE	Manacus_manacus	0	0	0	0	1	0	1	450	rainy	E_S_GF	17	canopy	open	mid_understory	frugivore	solitary	1	resident
PIPRIDAE	Manacus_manacus	0	0	0	0	1	0	1	450	rainy	E_S_GF	19	canopy	open	mid_understory	frugivore	solitary	1	resident
PIPRIDAE	Manacus_manacus	0	0	0	0	0	1	1	450	rainy	E_S_GF	15	canopy	open	mid_understory	frugivore	solitary	1	resident
PIPRIDAE	Manacus_manacus	0	0	0	0	0	1	1	450	rainy	E_S_GF	16	canopy	open	mid_understory	frugivore	solitary	1	resident
PIPRIDAE	Manacus_manacus	0	0	0	0	0	1	1	450	rainy	E_S_GF	18	canopy	open	mid_understory	frugivore	solitary	1	resident
PIPRIDAE	Manacus_manacus	0	0	0	0	0	0	0	450	rainy	E_S_GF	12.5	canopy	open	mid_understory	frugivore	solitary	1	resident
PIPRIDAE	Manacus_manacus	0	0	0	0	0	0	0	450	rainy	E_S_GF	13	canopy	open	mid_understory	frugivore	solitary	1	resident
PIPRIDAE	Manacus_manacus	0	0	0	0	0	0	0	450	rainy	E_S_GF	14	canopy	open	mid_understory	frugivore	solitary	1	resident
PIPRIDAE	Manacus_manacus	0	0	0	0	0	0	0	450	rainy	E_S_GF	14	canopy	open	mid_understory	frugivore	solitary	1	resident
PIPRIDAE	Manacus_manacus	0	0	0	0	0	0	0	450	rainy	E_S_GF	14	canopy	open	mid_understory	frugivore	solitary	1	resident
PIPRIDAE	Manacus_manacus	0	0	0	0	0	0	0	450	rainy	E_S_GF	14	canopy	open	mid_understory	frugivore	solitary	1	resident
PIPRIDAE	Manacus_manacus	0	0	0	0	0	0	0	450	rainy	E_S_GF	14.5	canopy	open	mid_understory	frugivore	solitary	1	resident
PIPRIDAE	Manacus_manacus	0	0	0	0	0	0	0	450	rainy	E_S_GF	14.5	canopy	open	mid_understory	frugivore	solitary	1	resident
PIPRIDAE	Manacus_manacus	0	0	0	0	0	0	0	450	rainy	E_S_GF	14.5	canopy	open	mid_understory	frugivore	solitary	1	resident
PIPRIDAE	Manacus_manacus	0	0	0	0	0	0	0	450	rainy	E_S_GF	14.5	canopy	open	mid_understory	frugivore	solitary	1	resident
PIPRIDAE	Manacus_manacus	0	0	0	0	0	0	0	450	rainy	E_S_GF	14.5	canopy	open	mid_understory	frugivore	solitary	1	resident
PIPRIDAE	Manacus_manacus	0	0	0	0	0	0	0	450	rainy	E_S_GF	14.5	canopy	open	mid_understory	frugivore	solitary	1	resident
PIPRIDAE	Manacus_manacus	0	0	0	0	0	0	0	450	rainy	E_S_GF	14.5	canopy	open	mid_understory	frugivore	solitary	1	resident
PIPRIDAE	Manacus_manacus	0	0	0	0	0	0	0	450	rainy	E_S_GF	15	canopy	open	mid_understory	frugivore	solitary	1	resident
PIPRIDAE	Manacus_manacus	0	0	0	0	0	0	0	450	rainy	E_S_GF	15	canopy	open	mid_understory	frugivore	solitary	1	resident
PIPRIDAE	Manacus_manacus	0	0	0	0	0	0	0	450	rainy	E_S_GF	15	canopy	open	mid_understory	frugivore	solitary	1	resident
PIPRIDAE	Manacus_manacus	0	0	0	0	0	0	0	450	rainy	E_S_GF	15	canopy	open	mid_understory	frugivore	solitary	1	resident
PIPRIDAE	Manacus_manacus	0	0	0	0	0	0	0	450	rainy	E_S_GF	15.3	canopy	open	mid_understory	frugivore	solitary	1	resident
PIPRIDAE	Manacus_manacus	0	0	0	0	0	0	0	450	rainy	E_S_GF	15.5	canopy	open	mid_understory	frugivore	solitary	1	resident
PIPRIDAE	Manacus_manacus	0	0	0	0	0	0	0	450	rainy	E_S_GF	15.5	canopy	open	mid_understory	frugivore	solitary	1	resident
PIPRIDAE	Manacus_manacus	0	0	0	0	0	0	0	450	rainy	E_S_GF	15.5	canopy	open	mid_understory	frugivore	solitary	1	resident
PIPRIDAE	Manacus_manacus	0	0	0	0	0	0	0	450	rainy	E_S_GF	15.7	canopy	open	mid_understory	frugivore	solitary	1	resident
PIPRIDAE	Manacus_manacus	0	0	0	0	0	0	0	450	rainy	E_S_GF	16	canopy	open	mid_understory	frugivore	solitary	1	resident
PIPRIDAE	Manacus_manacus	0	0	0	0	0	0	0	450	rainy	E_S_GF	16	canopy	open	mid_understory	frugivore	solitary	1	resident
PIPRIDAE	Manacus_manacus	0	0	0	0	0	0	0	450	rainy	E_S_GF	16	canopy	open	mid_understory	frugivore	solitary	1	resident
PIPRIDAE	Manacus_manacus	0	0	0	0	0	0	0	450	rainy	E_S_GF	16	canopy	open	mid_understory	frugivore	solitary	1	resident
PIPRIDAE	Manacus_manacus	0	0	0	0	0	0	0	450	rainy	E_S_GF	16.2	canopy	open	mid_understory	frugivore	solitary	1	resident
PIPRIDAE	Manacus_manacus	0	0	0	0	0	0	0	450	rainy	E_S_GF	16.5	canopy	open	mid_understory	frugivore	solitary	1	resident
PIPRIDAE	Manacus_manacus	0	0	0	0	0	0	0	450	rainy	E_S_GF	16.5	canopy	open	mid_understory	frugivore	solitary	1	resident
PIPRIDAE	Manacus_manacus	0	0	0	0	0	0	0	450	rainy	E_S_GF	16.5	canopy	open	mid_understory	frugivore	solitary	1	resident
PIPRIDAE	Manacus_manacus	0	0	0	0	0	0	0	450	rainy	E_S_GF	16.5	canopy	open	mid_understory	frugivore	solitary	1	resident
PIPRIDAE	Manacus_manacus	0	0	0	0	0	0	0	450	rainy	E_S_GF	16.5	canopy	open	mid_understory	frugivore	solitary	1	resident
PIPRIDAE	Manacus_manacus	0	0	0	0	0	0	0	450	rainy	E_S_GF	16.5	canopy	open	mid_understory	frugivore	solitary	1	resident
PIPRIDAE	Manacus_manacus	0	0	0	0	0	0	0	450	rainy	E_S_GF	16.5	canopy	open	mid_understory	frugivore	solitary	1	resident
PIPRIDAE	Manacus_manacus	0	0	0	0	0	0	0	450	rainy	E_S_GF	16.5	canopy	open	mid_understory	frugivore	solitary	1	resident
PIPRIDAE	Manacus_manacus	0	0	0	0	0	0	0	450	rainy	E_S_GF	16.5	canopy	open	mid_understory	frugivore	solitary	1	resident
PIPRIDAE	Manacus_manacus	0	0	0	0	0	0	0	450	rainy	E_S_GF	16.6	canopy	open	mid_understory	frugivore	solitary	1	resident
PIPRIDAE	Manacus_manacus	0	0	0	0	0	0	0	450	rainy	E_S_GF	17	canopy	open	mid_understory	frugivore	solitary	1	resident
PIPRIDAE	Manacus_manacus	0	0	0	0	0	0	0	450	rainy	E_S_GF	17	canopy	open	mid_understory	frugivore	solitary	1	resident
PIPRIDAE	Manacus_manacus	0	0	0	0	0	0	0	450	rainy	E_S_GF	17	canopy	open	mid_understory	frugivore	solitary	1	resident
PIPRIDAE	Manacus_manacus	0	0	0	0	0	0	0	450	rainy	E_S_GF	17	canopy	open	mid_understory	frugivore	solitary	1	resident
PIPRIDAE	Manacus_manacus	0	0	0	0	0	0	0	450	rainy	E_S_GF	17	canopy	open	mid_understory	frugivore	solitary	1	resident
PIPRIDAE	Manacus_manacus	0	0	0	0	0	0	0	450	rainy	E_S_GF	17	canopy	open	mid_understory	frugivore	solitary	1	resident
PIPRIDAE	Manacus_manacus	0	0	0	0	0	0	0	450	rainy	E_S_GF	17.1	canopy	open	mid_understory	frugivore	solitary	1	resident
PIPRIDAE	Manacus_manacus	0	0	0	0	0	0	0	450	rainy	E_S_GF	17.5	canopy	open	mid_understory	frugivore	solitary	1	resident
PIPRIDAE	Manacus_manacus	0	0	0	0	0	0	0	450	rainy	E_S_GF	17.5	canopy	open	mid_understory	frugivore	solitary	1	resident
PIPRIDAE	Manacus_manacus	0	0	0	0	0	0	0	450	rainy	E_S_GF	17.5	canopy	open	mid_understory	frugivore	solitary	1	resident
PIPRIDAE	Manacus_manacus	0	0	0	0	0	0	0	450	rainy	E_S_GF	17.5	canopy	open	mid_understory	frugivore	solitary	1	resident
PIPRIDAE	Manacus_manacus	0	0	0	0	0	0	0	450	rainy	E_S_GF	17.5	canopy	open	mid_understory	frugivore	solitary	1	resident
PIPRIDAE	Manacus_manacus	0	0	0	0	0	0	0	450	rainy	E_S_GF	17.5	canopy	open	mid_understory	frugivore	solitary	1	resident
PIPRIDAE	Manacus_manacus	0	0	0	0	0	0	0	450	rainy	E_S_GF	17.5	canopy	open	mid_understory	frugivore	solitary	1	resident
PIPRIDAE	Manacus_manacus	0	0	0	0	0	0	0	450	rainy	E_S_GF	17.5	canopy	open	mid_understory	frugivore	solitary	1	resident
PIPRIDAE	Manacus_manacus	0	0	0	0	0	0	0	450	rainy	E_S_GF	18	canopy	open	mid_understory	frugivore	solitary	1	resident
PIPRIDAE	Manacus_manacus	0	0	0	0	0	0	0	450	rainy	E_S_GF	18	canopy	open	mid_understory	frugivore	solitary	1	resident
PIPRIDAE	Manacus_manacus	0	0	0	0	0	0	0	450	rainy	E_S_GF	18	canopy	open	mid_understory	frugivore	solitary	1	resident
PIPRIDAE	Manacus_manacus	0	0	0	0	0	0	0	450	rainy	E_S_GF	18	canopy	open	mid_understory	frugivore	solitary	1	resident
PIPRIDAE	Manacus_manacus	0	0	0	0	0	0	0	450	rainy	E_S_GF	18	canopy	open	mid_understory	frugivore	solitary	1	resident
PIPRIDAE	Manacus_manacus	0	0	0	0	0	0	0	450	rainy	E_S_GF	18	canopy	open	mid_understory	frugivore	solitary	1	resident
PIPRIDAE	Manacus_manacus	0	0	0	0	0	0	0	450	rainy	E_S_GF	18.5	canopy	open	mid_understory	frugivore	solitary	1	resident
PIPRIDAE	Manacus_manacus	0	0	0	0	0	0	0	450	rainy	E_S_GF	19	canopy	open	mid_understory	frugivore	solitary	1	resident
PIPRIDAE	Manacus_manacus	0	0	0	0	0	0	0	640	rainy	TRF_U	13.9	canopy	open	mid_understory	frugivore	solitary	1	resident
PIPRIDAE	Manacus_manacus	0	0	0	0	0	0	0	640	rainy	TRF_U	14.1	canopy	open	mid_understory	frugivore	solitary	1	resident
PIPRIDAE	Manacus_manacus	0	0	0	0	0	0	0	640	rainy	TRF_U	14.5	canopy	open	mid_understory	frugivore	solitary	1	resident
PIPRIDAE	Manacus_manacus	0	0	0	0	0	0	0	640	rainy	TRF_U	14.5	canopy	open	mid_understory	frugivore	solitary	1	resident
PIPRIDAE	Manacus_manacus	0	0	0	0	0	0	0	640	rainy	TRF_U	14.6	canopy	open	mid_understory	frugivore	solitary	1	resident
PIPRIDAE	Manacus_manacus	0	0	0	0	0	0	0	640	rainy	TRF_U	14.7	canopy	open	mid_understory	frugivore	solitary	1	resident
PIPRIDAE	Manacus_manacus	0	0	0	0	0	0	0	640	rainy	TRF_U	14.8	canopy	open	mid_understory	frugivore	solitary	1	resident
PIPRIDAE	Manacus_manacus	0	0	0	0	0	0	0	640	rainy	TRF_U	14.9	canopy	open	mid_understory	frugivore	solitary	1	resident
PIPRIDAE	Manacus_manacus	0	0	0	0	0	0	0	640	rainy	TRF_U	15	canopy	open	mid_understory	frugivore	solitary	1	resident
PIPRIDAE	Manacus_manacus	0	0	0	0	0	0	0	640	rainy	TRF_U	15.2	canopy	open	mid_understory	frugivore	solitary	1	resident
PIPRIDAE	Manacus_manacus	0	0	0	0	0	0	0	640	rainy	TRF_U	15.2	canopy	open	mid_understory	frugivore	solitary	1	resident
PIPRIDAE	Manacus_manacus	0	0	0	0	0	0	0	640	rainy	TRF_U	15.5	canopy	open	mid_understory	frugivore	solitary	1	resident
PIPRIDAE	Manacus_manacus	0	0	0	0	0	0	0	640	rainy	TRF_U	16	canopy	open	mid_understory	frugivore	solitary	1	resident
PIPRIDAE	Manacus_manacus	0	0	0	0	0	0	0	640	rainy	TRF_U	16.5	canopy	open	mid_understory	frugivore	solitary	1	resident
PIPRIDAE	Manacus_manacus	0	0	0	0	0	0	0	640	rainy	TRF_U	16.7	canopy	open	mid_understory	frugivore	solitary	1	resident
PIPRIDAE	Manacus_manacus	0	0	0	0	0	0	0	640	rainy	TRF_U	16.8	canopy	open	mid_understory	frugivore	solitary	1	resident
PIPRIDAE	Manacus_manacus	0	0	0	0	0	0	0	640	rainy	TRF_U	16.8	canopy	open	mid_understory	frugivore	solitary	1	resident
PIPRIDAE	Manacus_manacus	0	0	0	0	0	0	0	640	rainy	TRF_U	16.8	canopy	open	mid_understory	frugivore	solitary	1	resident
PIPRIDAE	Manacus_manacus	0	0	0	0	0	0	0	640	rainy	TRF_U	17	canopy	open	mid_understory	frugivore	solitary	1	resident
PIPRIDAE	Manacus_manacus	0	0	0	0	0	0	0	640	rainy	TRF_U	17.6	canopy	open	mid_understory	frugivore	solitary	1	resident
PIPRIDAE	Manacus_manacus	0	0	0	0	0	0	0	640	rainy	TRF_U	17.7	canopy	open	mid_understory	frugivore	solitary	1	resident
PIPRIDAE	Manacus_manacus	0	0	0	0	0	0	0	640	rainy	TRF_U	18	canopy	open	mid_understory	frugivore	solitary	1	resident
PIPRIDAE	Manacus_manacus	0	0	0	0	0	0	0	640	rainy	TRF_U	18	canopy	open	mid_understory	frugivore	solitary	1	resident
PIPRIDAE	Manacus_manacus	0	0	0	0	0	0	0	640	rainy	TRF_U	19.3	canopy	open	mid_understory	frugivore	solitary	1	resident
PIPRIDAE	Manacus_manacus	0	0	0	0	0	0	0	640	rainy	TRF_U	24.7	canopy	open	mid_understory	frugivore	solitary	1	resident
PIPRIDAE	Manacus_manacus	0	0	0	0	0	0	0	640	rainy	TRF_U	24.7	canopy	open	mid_understory	frugivore	solitary	1	resident
FURNARIIDAE	Margarornis_squamiger	0	0	0	0	0	0	0	2400	dry	AF	19.5	canopy	closed	mid_understory	insectivore	solitary	1	resident
FURNARIIDAE	Margarornis_squamiger	0	0	0	0	0	0	0	2900	dry	AF	13	canopy	closed	mid_understory	insectivore	solitary	1	resident
FURNARIIDAE	Margarornis_squamiger	0	0	0	0	0	0	0	2900	dry	AF	15	canopy	closed	mid_understory	insectivore	solitary	1	resident
FURNARIIDAE	Margarornis_squamiger	0	0	0	0	0	0	0	2900	rainy	AF	19	canopy	closed	mid_understory	insectivore	solitary	1	resident
FURNARIIDAE	Margarornis_squamiger	0	0	0	0	0	0	0	2900	rainy	AF	20	canopy	closed	mid_understory	insectivore	solitary	1	resident
FURNARIIDAE	Margarornis_squamiger	0	1	0	0	0	0	1	3100	dry	E_AF_P	19.5	canopy	closed	mid_understory	insectivore	solitary	1	resident
FURNARIIDAE	Margarornis_squamiger	0	0	0	0	0	0	0	3100	rainy	E_AF_P	15	canopy	closed	mid_understory	insectivore	solitary	1	resident
FURNARIIDAE	Margarornis_squamiger	0	0	0	0	0	0	0	3100	rainy	E_AF_P	17	canopy	closed	mid_understory	insectivore	solitary	1	resident
FURNARIIDAE	Margarornis_squamiger	0	0	0	0	0	0	0	3100	dry	E_AF_P	17	canopy	closed	mid_understory	insectivore	solitary	1	resident
FURNARIIDAE	Margarornis_squamiger	0	0	0	0	0	0	0	3100	dry	E_AF_P	17.5	canopy	closed	mid_understory	insectivore	solitary	1	resident
FURNARIIDAE	Margarornis_squamiger	0	0	0	0	0	0	0	3100	dry	E_AF_P	19	canopy	closed	mid_understory	insectivore	solitary	1	resident
FURNARIIDAE	Margarornis_squamiger	0	0	0	0	0	0	0	3100	rainy	E_AF_P	19	canopy	closed	mid_understory	insectivore	solitary	1	resident
FURNARIIDAE	Margarornis_squamiger	0	0	0	0	0	0	0	3100	rainy	E_AF_P	19.5	canopy	closed	mid_understory	insectivore	solitary	1	resident
FURNARIIDAE	Margarornis_squamiger	0	0	0	0	0	0	0	3100	dry	E_AF_P	20	canopy	closed	mid_understory	insectivore	solitary	1	resident
FURNARIIDAE	Margarornis_squamiger	0	0	0	0	0	0	0	3100	dry	E_AF_P	21	canopy	closed	mid_understory	insectivore	solitary	1	resident
FURNARIIDAE	Margarornis_squamiger	0	0	0	0	0	0	0	3100	dry	E_AF_P	21	canopy	closed	mid_understory	insectivore	solitary	1	resident
TYRANNIDAE	Mecocerculus_leucophrys	0	0	0	0	0	0	0	2400	dry	AF	11	canopy	open	mid_understory	insectivore	solitary	0	resident
TYRANNIDAE	Mecocerculus_leucophrys	0	0	0	0	0	0	0	2560	dry	V_U	11	canopy	open	mid_understory	insectivore	solitary	0	resident
TYRANNIDAE	Mecocerculus_leucophrys	0	1	0	0	0	0	1	2900	rainy	AF	11	canopy	open	mid_understory	insectivore	solitary	0	resident
TYRANNIDAE	Mecocerculus_leucophrys	0	0	0	0	0	0	0	2900	dry	AF	11	canopy	open	mid_understory	insectivore	solitary	0	resident
TYRANNIDAE	Mecocerculus_leucophrys	0	0	0	0	0	0	0	2900	dry	AF	12	canopy	open	mid_understory	insectivore	solitary	0	resident
TYRANNIDAE	Mecocerculus_leucophrys	0	0	0	0	0	0	0	2900	rainy	AF	14	canopy	open	mid_understory	insectivore	solitary	0	resident
TYRANNIDAE	Mecocerculus_leucophrys	1	0	0	0	0	0	1	3100	dry	E_AF_P	13	canopy	open	mid_understory	insectivore	solitary	0	resident
TYRANNIDAE	Mecocerculus_leucophrys	0	1	0	0	0	0	1	3100	rainy	E_AF_P	11.5	canopy	open	mid_understory	insectivore	solitary	0	resident
TYRANNIDAE	Mecocerculus_leucophrys	0	1	0	0	0	0	1	3100	dry	E_AF_P	12	canopy	open	mid_understory	insectivore	solitary	0	resident
TYRANNIDAE	Mecocerculus_leucophrys	0	1	0	0	0	0	1	3100	dry	E_AF_P	13	canopy	open	mid_understory	insectivore	solitary	0	resident
TYRANNIDAE	Mecocerculus_leucophrys	0	1	0	0	0	0	1	3100	dry	E_AF_P	14	canopy	open	mid_understory	insectivore	solitary	0	resident
TYRANNIDAE	Mecocerculus_leucophrys	0	0	0	0	0	0	0	3100	rainy	E_AF_P	6.5	canopy	open	mid_understory	insectivore	solitary	0	resident
TYRANNIDAE	Mecocerculus_leucophrys	0	0	0	0	0	0	0	3100	rainy	E_AF_P	8	canopy	open	mid_understory	insectivore	solitary	0	resident
TYRANNIDAE	Mecocerculus_leucophrys	0	0	0	0	0	0	0	3100	dry	E_AF_P	8.5	canopy	open	mid_understory	insectivore	solitary	0	resident
TYRANNIDAE	Mecocerculus_leucophrys	0	0	0	0	0	0	0	3100	dry	E_AF_P	8.9	canopy	open	mid_understory	insectivore	solitary	0	resident
TYRANNIDAE	Mecocerculus_leucophrys	0	0	0	0	0	0	0	3100	dry	E_AF_P	9	canopy	open	mid_understory	insectivore	solitary	0	resident
TYRANNIDAE	Mecocerculus_leucophrys	0	0	0	0	0	0	0	3100	dry	E_AF_P	9.5	canopy	open	mid_understory	insectivore	solitary	0	resident
TYRANNIDAE	Mecocerculus_leucophrys	0	0	0	0	0	0	0	3100	dry	E_AF_P	10	canopy	open	mid_understory	insectivore	solitary	0	resident
TYRANNIDAE	Mecocerculus_leucophrys	0	0	0	0	0	0	0	3100	dry	E_AF_P	10	canopy	open	mid_understory	insectivore	solitary	0	resident
TYRANNIDAE	Mecocerculus_leucophrys	0	0	0	0	0	0	0	3100	dry	E_AF_P	10.1	canopy	open	mid_understory	insectivore	solitary	0	resident
TYRANNIDAE	Mecocerculus_leucophrys	0	0	0	0	0	0	0	3100	dry	E_AF_P	10.5	canopy	open	mid_understory	insectivore	solitary	0	resident
TYRANNIDAE	Mecocerculus_leucophrys	0	0	0	0	0	0	0	3100	dry	E_AF_P	11	canopy	open	mid_understory	insectivore	solitary	0	resident
TYRANNIDAE	Mecocerculus_leucophrys	0	0	0	0	0	0	0	3100	dry	E_AF_P	11	canopy	open	mid_understory	insectivore	solitary	0	resident
TYRANNIDAE	Mecocerculus_leucophrys	0	0	0	0	0	0	0	3100	dry	E_AF_P	11	canopy	open	mid_understory	insectivore	solitary	0	resident
TYRANNIDAE	Mecocerculus_leucophrys	0	0	0	0	0	0	0	3100	dry	E_AF_P	11	canopy	open	mid_understory	insectivore	solitary	0	resident
TYRANNIDAE	Mecocerculus_leucophrys	0	0	0	0	0	0	0	3100	dry	E_AF_P	11	canopy	open	mid_understory	insectivore	solitary	0	resident
TYRANNIDAE	Mecocerculus_leucophrys	0	0	0	0	0	0	0	3100	dry	E_AF_P	11.5	canopy	open	mid_understory	insectivore	solitary	0	resident
TYRANNIDAE	Mecocerculus_leucophrys	0	0	0	0	0	0	0	3100	dry	E_AF_P	12	canopy	open	mid_understory	insectivore	solitary	0	resident
TYRANNIDAE	Mecocerculus_leucophrys	0	0	0	0	0	0	0	3100	dry	E_AF_P	12	canopy	open	mid_understory	insectivore	solitary	0	resident
TYRANNIDAE	Mecocerculus_leucophrys	0	0	0	0	0	0	0	3100	rainy	E_AF_P	12	canopy	open	mid_understory	insectivore	solitary	0	resident
TYRANNIDAE	Mecocerculus_leucophrys	0	0	0	0	0	0	0	3100	rainy	E_AF_P	12.4	canopy	open	mid_understory	insectivore	solitary	0	resident
TYRANNIDAE	Mecocerculus_leucophrys	0	0	0	0	0	0	0	3100	rainy	E_AF_P	12.5	canopy	open	mid_understory	insectivore	solitary	0	resident
TYRANNIDAE	Mecocerculus_leucophrys	0	0	0	0	0	0	0	3100	rainy	E_AF_P	12.5	canopy	open	mid_understory	insectivore	solitary	0	resident
TYRANNIDAE	Mecocerculus_leucophrys	0	0	0	0	0	0	0	3100	rainy	E_AF_P	12.5	canopy	open	mid_understory	insectivore	solitary	0	resident
TYRANNIDAE	Mecocerculus_leucophrys	0	0	0	0	0	0	0	3100	rainy	E_AF_P	12.6	canopy	open	mid_understory	insectivore	solitary	0	resident
TYRANNIDAE	Mecocerculus_leucophrys	0	0	0	0	0	0	0	3100	dry	E_AF_P	12.7	canopy	open	mid_understory	insectivore	solitary	0	resident
TYRANNIDAE	Mecocerculus_leucophrys	0	0	0	0	0	0	0	3100	dry	E_AF_P	13	canopy	open	mid_understory	insectivore	solitary	0	resident
TYRANNIDAE	Mecocerculus_leucophrys	0	0	0	0	0	0	0	3100	dry	E_AF_P	13	canopy	open	mid_understory	insectivore	solitary	0	resident
TYRANNIDAE	Mecocerculus_leucophrys	0	0	0	0	0	0	0	3100	dry	E_AF_P	13.5	canopy	open	mid_understory	insectivore	solitary	0	resident
TYRANNIDAE	Mecocerculus_leucophrys	0	0	0	0	0	0	0	3100	dry	E_AF_P	13.5	canopy	open	mid_understory	insectivore	solitary	0	resident
TYRANNIDAE	Mecocerculus_leucophrys	0	0	0	0	0	0	0	3100	dry	E_AF_P	13.5	canopy	open	mid_understory	insectivore	solitary	0	resident
TYRANNIDAE	Mecocerculus_leucophrys	0	0	0	0	0	0	0	3100	dry	E_AF_P	13.5	canopy	open	mid_understory	insectivore	solitary	0	resident
TYRANNIDAE	Mecocerculus_leucophrys	0	0	0	0	0	0	0	3100	dry	E_AF_P	13.5	canopy	open	mid_understory	insectivore	solitary	0	resident
TYRANNIDAE	Mecocerculus_leucophrys	0	0	0	0	0	0	0	3100	dry	E_AF_P	13.7	canopy	open	mid_understory	insectivore	solitary	0	resident
TYRANNIDAE	Mecocerculus_leucophrys	0	0	0	0	0	0	0	3100	dry	E_AF_P	14.5	canopy	open	mid_understory	insectivore	solitary	0	resident
TYRANNIDAE	Mecocerculus_leucophrys	0	0	0	0	0	0	0	3100	dry	E_AF_P	14.5	canopy	open	mid_understory	insectivore	solitary	0	resident
TYRANNIDAE	Mecocerculus_leucophrys	0	0	0	0	0	0	0	3100	dry	E_AF_P	14.9	canopy	open	mid_understory	insectivore	solitary	0	resident
TYRANNIDAE	Mecocerculus_leucophrys	0	0	0	0	0	0	0	3100	rainy	E_AF_P	15	canopy	open	mid_understory	insectivore	solitary	0	resident
TYRANNIDAE	Mecocerculus_leucophrys	0	0	0	0	0	0	0	3300	rainy	E_G_AF	8	canopy	open	mid_understory	insectivore	solitary	0	resident
TYRANNIDAE	Mecocerculus_leucophrys	0	0	0	0	0	0	0	3300	dry	E_G_AF	8.9	canopy	open	mid_understory	insectivore	solitary	0	resident
TYRANNIDAE	Mecocerculus_leucophrys	0	0	0	0	0	0	0	3300	dry	E_G_AF	10.5	canopy	open	mid_understory	insectivore	solitary	0	resident
TYRANNIDAE	Mecocerculus_leucophrys	0	0	0	0	0	0	0	3300	dry	E_G_AF	12.4	canopy	open	mid_understory	insectivore	solitary	0	resident
TYRANNIDAE	Mecocerculus_leucophrys	0	0	0	0	0	0	0	3300	dry	E_G_AF	13.5	canopy	open	mid_understory	insectivore	solitary	0	resident
TYRANNIDAE	Mecocerculus_leucophrys	0	0	0	0	0	0	0	3300	dry	E_G_AF	13.5	canopy	open	mid_understory	insectivore	solitary	0	resident
TYRANNIDAE	Mecocerculus_leucophrys	0	0	0	0	0	0	0	3300	dry	E_G_AF	13.7	canopy	open	mid_understory	insectivore	solitary	0	resident
TYRANNIDAE	Mecocerculus_poecilocercus	0	0	0	0	0	0	0	2400	dry	AF	6	canopy	open	canopy	insectivore	solitary	1	resident
TYRANNIDAE	Mecocerculus_stictopterus	0	0	0	0	0	0	0	2900	rainy	AF	8	canopy	open	mid_understory	insectivore	solitary	1	resident
TYRANNIDAE	Mecocerculus_stictopterus	0	0	0	0	0	0	0	2900	dry	AF	8	canopy	open	mid_understory	insectivore	solitary	1	resident
TYRANNIDAE	Mecocerculus_stictopterus	0	0	0	0	0	0	0	2900	dry	AF	8.5	canopy	open	mid_understory	insectivore	solitary	1	resident
TYRANNIDAE	Mecocerculus_stictopterus	0	0	0	0	0	0	0	2900	rainy	AF	9.5	canopy	open	mid_understory	insectivore	solitary	1	resident
TYRANNIDAE	Mecocerculus_stictopterus	0	0	0	0	0	0	0	3300	rainy	E_G_AF	8	canopy	open	mid_understory	insectivore	solitary	1	resident
TYRANNIDAE	Mecocerculus_stictopterus	0	0	0	0	0	0	0	3300	rainy	E_G_AF	8.5	canopy	open	mid_understory	insectivore	solitary	1	resident
ALCEDINIDAE	Megaceryle_torquata	0	0	0	0	0	0	0	130	rainy	E_S_GF	317	ground	cavity	air_or_water	omnivore	solitary	0	resident
TYRANNIDAE	Megarynchus_pitangua	0	0	0	0	1	0	1	130	rainy	E_S_GF	60	canopy	open	canopy	frugivore_insectivore	solitary	0	resident
TYRANNIDAE	Megarynchus_pitangua	0	0	0	0	0	0	0	130	rainy	E_S_GF	50	canopy	open	canopy	frugivore_insectivore	solitary	0	resident
TYRANNIDAE	Megarynchus_pitangua	0	0	0	0	0	0	0	130	rainy	E_S_GF	50	canopy	open	canopy	frugivore_insectivore	solitary	0	resident
TYRANNIDAE	Megarynchus_pitangua	0	0	0	0	0	0	0	130	rainy	E_S_GF	63	canopy	open	canopy	frugivore_insectivore	solitary	0	resident
TYRANNIDAE	Megarynchus_pitangua	0	0	0	0	0	0	0	130	rainy	E_S_GF	64.6	canopy	open	canopy	frugivore_insectivore	solitary	0	resident
TYRANNIDAE	Megarynchus_pitangua	0	0	0	0	0	0	0	450	rainy	E_S_GF	41.1	canopy	open	canopy	frugivore_insectivore	solitary	0	resident
TYRANNIDAE	Megarynchus_pitangua	0	0	0	0	0	0	0	450	rainy	E_S_GF	58.8	canopy	open	canopy	frugivore_insectivore	solitary	0	resident
PICIDAE	Melanerpes_cruentatus	0	0	0	0	0	0	0	640	rainy	TRF_U	59	ground	cavity	mid_understory	omnivore	groups_flocks	0	resident
TROCHILIDAE	Metallura_tyrianthina	0	0	0	0	0	0	0	2900	dry	AF	2	ground	open	mid_understory	nectarivore_insectivore	solitary	0	resident
TROCHILIDAE	Metallura_tyrianthina	0	0	0	0	0	0	0	2900	dry	AF	2	ground	open	mid_understory	nectarivore_insectivore	solitary	0	resident
TROCHILIDAE	Metallura_tyrianthina	0	0	0	0	0	0	0	2900	dry	AF	2	ground	open	mid_understory	nectarivore_insectivore	solitary	0	resident
TROCHILIDAE	Metallura_tyrianthina	0	0	0	0	0	0	0	2900	dry	AF	2.5	ground	open	mid_understory	nectarivore_insectivore	solitary	0	resident
TROCHILIDAE	Metallura_tyrianthina	0	0	0	0	0	0	0	2900	dry	AF	3	ground	open	mid_understory	nectarivore_insectivore	solitary	0	resident
TROCHILIDAE	Metallura_tyrianthina	0	0	0	0	0	0	0	2900	rainy	AF	3	ground	open	mid_understory	nectarivore_insectivore	solitary	0	resident
TROCHILIDAE	Metallura_tyrianthina	0	0	0	0	0	0	0	2900	dry	AF	3.5	ground	open	mid_understory	nectarivore_insectivore	solitary	0	resident
TROCHILIDAE	Metallura_tyrianthina	0	0	0	0	0	0	0	2900	dry	AF	4	ground	open	mid_understory	nectarivore_insectivore	solitary	0	resident
TROCHILIDAE	Metallura_tyrianthina	0	0	0	0	0	0	0	2900	dry	AF	6	ground	open	mid_understory	nectarivore_insectivore	solitary	0	resident
TROCHILIDAE	Metallura_tyrianthina	0	1	0	0	0	0	1	3100	dry	E_AF_P	5.5	ground	open	mid_understory	nectarivore_insectivore	solitary	0	resident
TROCHILIDAE	Metallura_tyrianthina	0	0	0	0	0	0	0	3100	rainy	E_AF_P	3	ground	open	mid_understory	nectarivore_insectivore	solitary	0	resident
TROCHILIDAE	Metallura_tyrianthina	0	0	0	0	0	0	0	3100	dry	E_AF_P	3	ground	open	mid_understory	nectarivore_insectivore	solitary	0	resident
TROCHILIDAE	Metallura_tyrianthina	0	0	0	0	0	0	0	3100	dry	E_AF_P	3	ground	open	mid_understory	nectarivore_insectivore	solitary	0	resident
TROCHILIDAE	Metallura_tyrianthina	0	0	0	0	0	0	0	3100	dry	E_AF_P	3	ground	open	mid_understory	nectarivore_insectivore	solitary	0	resident
TROCHILIDAE	Metallura_tyrianthina	0	0	0	0	0	0	0	3300	dry	E_G_AF	3	ground	open	mid_understory	nectarivore_insectivore	solitary	0	resident
TROCHILIDAE	Metallura_tyrianthina	0	0	0	0	0	0	0	3300	dry	E_G_AF	3.5	ground	open	mid_understory	nectarivore_insectivore	solitary	0	resident
TROCHILIDAE	Metallura_tyrianthina	0	0	0	0	0	0	0	3300	dry	E_G_AF	3.5	ground	open	mid_understory	nectarivore_insectivore	solitary	0	resident
TROCHILIDAE	Metallura_tyrianthina	0	0	0	0	0	0	0	3300	dry	E_G_AF	3.5	ground	open	mid_understory	nectarivore_insectivore	solitary	0	resident
TROCHILIDAE	Metallura_tyrianthina	0	0	0	0	0	0	0	3300	dry	E_G_AF	3.5	ground	open	mid_understory	nectarivore_insectivore	solitary	0	resident
TROCHILIDAE	Metallura_tyrianthina	0	0	0	0	0	0	0	3300	dry	E_G_AF	3.5	ground	open	mid_understory	nectarivore_insectivore	solitary	0	resident
TROCHILIDAE	Metallura_tyrianthina	0	0	0	0	0	0	0	3300	dry	E_G_AF	3.5	ground	open	mid_understory	nectarivore_insectivore	solitary	0	resident
TROCHILIDAE	Metallura_tyrianthina	0	0	0	0	0	0	0	3300	dry	E_G_AF	3.5	ground	open	mid_understory	nectarivore_insectivore	solitary	0	resident
TROCHILIDAE	Metallura_tyrianthina	0	0	0	0	0	0	0	3300	dry	E_G_AF	3.5	ground	open	mid_understory	nectarivore_insectivore	solitary	0	resident
TROCHILIDAE	Metallura_tyrianthina	0	0	0	0	0	0	0	3300	dry	E_G_AF	5	ground	open	mid_understory	nectarivore_insectivore	solitary	0	resident
TROCHILIDAE	Metallura_tyrianthina	0	0	0	0	0	0	0	3300	dry	E_G_AF	5	ground	open	mid_understory	nectarivore_insectivore	solitary	0	resident
TROCHILIDAE	Metallura_tyrianthina	0	0	0	0	0	0	0	3300	dry	E_G_AF	5	ground	open	mid_understory	nectarivore_insectivore	solitary	0	resident
TROCHILIDAE	Metallura_tyrianthina	0	0	0	0	0	0	0	3300	dry	E_G_AF	5.5	ground	open	mid_understory	nectarivore_insectivore	solitary	0	resident
TROCHILIDAE	Metallura_williami	0	0	0	0	0	0	0	3300	rainy	E_G_AF	3.5	mid_understory	open	mid_understory	nectarivore_insectivore	solitary	0	resident
TROCHILIDAE	Metallura_williami	0	0	0	0	0	0	0	3300	dry	E_G_AF	4.5	mid_understory	open	mid_understory	nectarivore_insectivore	solitary	0	resident
TROCHILIDAE	Metallura_williami	0	0	0	0	0	0	0	3300	dry	E_G_AF	4.5	mid_understory	open	mid_understory	nectarivore_insectivore	solitary	0	resident
TROCHILIDAE	Metallura_williami	0	0	0	0	0	0	0	3300	dry	E_G_AF	5	mid_understory	open	mid_understory	nectarivore_insectivore	solitary	0	resident
TROCHILIDAE	Metallura_williami	0	0	0	0	0	0	0	3950	dry	P	4	mid_understory	open	mid_understory	nectarivore_insectivore	solitary	0	resident
TROCHILIDAE	Metallura_williami	0	0	0	0	0	0	0	3950	dry	P	4	mid_understory	open	mid_understory	nectarivore_insectivore	solitary	0	resident
TROCHILIDAE	Metallura_williami	0	0	0	0	0	0	0	3950	dry	P	4	mid_understory	open	mid_understory	nectarivore_insectivore	solitary	0	resident
TROCHILIDAE	Metallura_williami	0	0	0	0	0	0	0	3950	dry	P	4.5	mid_understory	open	mid_understory	nectarivore_insectivore	solitary	0	resident
TROCHILIDAE	Metallura_williami	0	0	0	0	0	0	0	3950	dry	P	5	mid_understory	open	mid_understory	nectarivore_insectivore	solitary	0	resident
MIMIDAE	Mimus_gilvus	0	0	0	0	0	0	0	130	rainy	E_S_GF	50	mid_understory	open	understory_ground	omnivore	solitary	1	resident
MIMIDAE	Mimus_gilvus	0	0	0	0	0	0	0	450	rainy	E_S_GF	58.2	mid_understory	open	understory_ground	omnivore	solitary	1	resident
TYRANNIDAE	Mionectes_oleagineus	1	0	0	1	0	0	1	450	rainy	E_S_GF	10.5	mid_understory	closed	mid_understory	insectivore	solitary	0	resident
TYRANNIDAE	Mionectes_oleagineus	0	0	0	1	0	0	1	450	rainy	E_S_GF	9.5	mid_understory	closed	mid_understory	insectivore	solitary	0	resident
TYRANNIDAE	Mionectes_oleagineus	0	0	0	1	0	0	1	450	rainy	E_S_GF	11.5	mid_understory	closed	mid_understory	insectivore	solitary	0	resident
TYRANNIDAE	Mionectes_oleagineus	0	0	0	0	1	0	1	450	rainy	E_S_GF	12.7	mid_understory	closed	mid_understory	insectivore	solitary	0	resident
TYRANNIDAE	Mionectes_oleagineus	0	0	0	0	0	0	0	450	rainy	E_S_GF	9.5	mid_understory	closed	mid_understory	insectivore	solitary	0	resident
TYRANNIDAE	Mionectes_oleagineus	0	0	0	0	0	0	0	450	rainy	E_S_GF	9.5	mid_understory	closed	mid_understory	insectivore	solitary	0	resident
TYRANNIDAE	Mionectes_oleagineus	0	0	0	0	0	0	0	450	rainy	E_S_GF	9.5	mid_understory	closed	mid_understory	insectivore	solitary	0	resident
TYRANNIDAE	Mionectes_oleagineus	0	0	0	0	0	0	0	450	rainy	E_S_GF	9.9	mid_understory	closed	mid_understory	insectivore	solitary	0	resident
TYRANNIDAE	Mionectes_oleagineus	0	0	0	0	0	0	0	450	rainy	E_S_GF	10	mid_understory	closed	mid_understory	insectivore	solitary	0	resident
TYRANNIDAE	Mionectes_oleagineus	0	0	0	0	0	0	0	450	rainy	E_S_GF	10	mid_understory	closed	mid_understory	insectivore	solitary	0	resident
TYRANNIDAE	Mionectes_oleagineus	0	0	0	0	0	0	0	450	rainy	E_S_GF	10	mid_understory	closed	mid_understory	insectivore	solitary	0	resident
TYRANNIDAE	Mionectes_oleagineus	0	0	0	0	0	0	0	450	rainy	E_S_GF	10	mid_understory	closed	mid_understory	insectivore	solitary	0	resident
TYRANNIDAE	Mionectes_oleagineus	0	0	0	0	0	0	0	450	rainy	E_S_GF	10	mid_understory	closed	mid_understory	insectivore	solitary	0	resident
TYRANNIDAE	Mionectes_oleagineus	0	0	0	0	0	0	0	450	rainy	E_S_GF	10	mid_understory	closed	mid_understory	insectivore	solitary	0	resident
TYRANNIDAE	Mionectes_oleagineus	0	0	0	0	0	0	0	450	rainy	E_S_GF	10.5	mid_understory	closed	mid_understory	insectivore	solitary	0	resident
TYRANNIDAE	Mionectes_oleagineus	0	0	0	0	0	0	0	450	rainy	E_S_GF	10.5	mid_understory	closed	mid_understory	insectivore	solitary	0	resident
TYRANNIDAE	Mionectes_oleagineus	0	0	0	0	0	0	0	450	rainy	E_S_GF	10.5	mid_understory	closed	mid_understory	insectivore	solitary	0	resident
TYRANNIDAE	Mionectes_oleagineus	0	0	0	0	0	0	0	450	rainy	E_S_GF	10.5	mid_understory	closed	mid_understory	insectivore	solitary	0	resident
TYRANNIDAE	Mionectes_oleagineus	0	0	0	0	0	0	0	450	rainy	E_S_GF	10.5	mid_understory	closed	mid_understory	insectivore	solitary	0	resident
TYRANNIDAE	Mionectes_oleagineus	0	0	0	0	0	0	0	450	rainy	E_S_GF	10.5	mid_understory	closed	mid_understory	insectivore	solitary	0	resident
TYRANNIDAE	Mionectes_oleagineus	0	0	0	0	0	0	0	450	rainy	E_S_GF	11	mid_understory	closed	mid_understory	insectivore	solitary	0	resident
TYRANNIDAE	Mionectes_oleagineus	0	0	0	0	0	0	0	450	rainy	E_S_GF	11	mid_understory	closed	mid_understory	insectivore	solitary	0	resident
TYRANNIDAE	Mionectes_oleagineus	0	0	0	0	0	0	0	450	rainy	E_S_GF	11	mid_understory	closed	mid_understory	insectivore	solitary	0	resident
TYRANNIDAE	Mionectes_oleagineus	0	0	0	0	0	0	0	450	rainy	E_S_GF	11	mid_understory	closed	mid_understory	insectivore	solitary	0	resident
TYRANNIDAE	Mionectes_oleagineus	0	0	0	0	0	0	0	450	rainy	E_S_GF	11	mid_understory	closed	mid_understory	insectivore	solitary	0	resident
TYRANNIDAE	Mionectes_oleagineus	0	0	0	0	0	0	0	450	rainy	E_S_GF	11	mid_understory	closed	mid_understory	insectivore	solitary	0	resident
TYRANNIDAE	Mionectes_oleagineus	0	0	0	0	0	0	0	450	rainy	E_S_GF	11	mid_understory	closed	mid_understory	insectivore	solitary	0	resident
TYRANNIDAE	Mionectes_oleagineus	0	0	0	0	0	0	0	450	rainy	E_S_GF	11	mid_understory	closed	mid_understory	insectivore	solitary	0	resident
TYRANNIDAE	Mionectes_oleagineus	0	0	0	0	0	0	0	450	rainy	E_S_GF	11	mid_understory	closed	mid_understory	insectivore	solitary	0	resident
TYRANNIDAE	Mionectes_oleagineus	0	0	0	0	0	0	0	450	rainy	E_S_GF	11	mid_understory	closed	mid_understory	insectivore	solitary	0	resident
TYRANNIDAE	Mionectes_oleagineus	0	0	0	0	0	0	0	450	rainy	E_S_GF	11	mid_understory	closed	mid_understory	insectivore	solitary	0	resident
TYRANNIDAE	Mionectes_oleagineus	0	0	0	0	0	0	0	450	rainy	E_S_GF	11.5	mid_understory	closed	mid_understory	insectivore	solitary	0	resident
TYRANNIDAE	Mionectes_oleagineus	0	0	0	0	0	0	0	450	rainy	E_S_GF	11.5	mid_understory	closed	mid_understory	insectivore	solitary	0	resident
TYRANNIDAE	Mionectes_oleagineus	0	0	0	0	0	0	0	450	rainy	E_S_GF	11.5	mid_understory	closed	mid_understory	insectivore	solitary	0	resident
TYRANNIDAE	Mionectes_oleagineus	0	0	0	0	0	0	0	450	rainy	E_S_GF	11.5	mid_understory	closed	mid_understory	insectivore	solitary	0	resident
TYRANNIDAE	Mionectes_oleagineus	0	0	0	0	0	0	0	450	rainy	E_S_GF	11.5	mid_understory	closed	mid_understory	insectivore	solitary	0	resident
TYRANNIDAE	Mionectes_oleagineus	0	0	0	0	0	0	0	450	rainy	E_S_GF	12	mid_understory	closed	mid_understory	insectivore	solitary	0	resident
TYRANNIDAE	Mionectes_oleagineus	0	0	0	0	0	0	0	450	rainy	E_S_GF	12	mid_understory	closed	mid_understory	insectivore	solitary	0	resident
TYRANNIDAE	Mionectes_oleagineus	0	0	0	0	0	0	0	450	rainy	E_S_GF	12.5	mid_understory	closed	mid_understory	insectivore	solitary	0	resident
TYRANNIDAE	Mionectes_oleagineus	0	0	0	0	0	0	0	450	rainy	E_S_GF	12.5	mid_understory	closed	mid_understory	insectivore	solitary	0	resident
TYRANNIDAE	Mionectes_oleagineus	0	0	0	0	0	0	0	450	rainy	E_S_GF	13	mid_understory	closed	mid_understory	insectivore	solitary	0	resident
TYRANNIDAE	Mionectes_oleagineus	0	0	0	0	0	0	0	450	rainy	E_S_GF	13	mid_understory	closed	mid_understory	insectivore	solitary	0	resident
TYRANNIDAE	Mionectes_oleagineus	0	0	0	0	1	0	1	640	rainy	TRF_U	11.4	mid_understory	closed	mid_understory	insectivore	solitary	0	resident
TYRANNIDAE	Mionectes_oleagineus	0	0	0	0	1	0	1	640	rainy	TRF_U	11.5	mid_understory	closed	mid_understory	insectivore	solitary	0	resident
TYRANNIDAE	Mionectes_oleagineus	0	0	0	0	0	0	0	640	rainy	TRF_U	6.7	mid_understory	closed	mid_understory	insectivore	solitary	0	resident
TYRANNIDAE	Mionectes_oleagineus	0	0	0	0	0	0	0	640	rainy	TRF_U	9	mid_understory	closed	mid_understory	insectivore	solitary	0	resident
TYRANNIDAE	Mionectes_oleagineus	0	0	0	0	0	0	0	640	rainy	TRF_U	9.3	mid_understory	closed	mid_understory	insectivore	solitary	0	resident
TYRANNIDAE	Mionectes_oleagineus	0	0	0	0	0	0	0	640	rainy	TRF_U	9.5	mid_understory	closed	mid_understory	insectivore	solitary	0	resident
TYRANNIDAE	Mionectes_oleagineus	0	0	0	0	0	0	0	640	rainy	TRF_U	9.5	mid_understory	closed	mid_understory	insectivore	solitary	0	resident
TYRANNIDAE	Mionectes_oleagineus	0	0	0	0	0	0	0	640	rainy	TRF_U	9.5	mid_understory	closed	mid_understory	insectivore	solitary	0	resident
TYRANNIDAE	Mionectes_oleagineus	0	0	0	0	0	0	0	640	rainy	TRF_U	9.6	mid_understory	closed	mid_understory	insectivore	solitary	0	resident
TYRANNIDAE	Mionectes_oleagineus	0	0	0	0	0	0	0	640	rainy	TRF_U	10.3	mid_understory	closed	mid_understory	insectivore	solitary	0	resident
TYRANNIDAE	Mionectes_oleagineus	0	0	0	0	0	0	0	640	rainy	TRF_U	10.4	mid_understory	closed	mid_understory	insectivore	solitary	0	resident
TYRANNIDAE	Mionectes_oleagineus	0	0	0	0	0	0	0	640	rainy	TRF_U	10.6	mid_understory	closed	mid_understory	insectivore	solitary	0	resident
TYRANNIDAE	Mionectes_oleagineus	0	0	0	0	0	0	0	640	rainy	TRF_U	10.8	mid_understory	closed	mid_understory	insectivore	solitary	0	resident
TYRANNIDAE	Mionectes_oleagineus	0	0	0	0	0	0	0	640	rainy	TRF_U	11	mid_understory	closed	mid_understory	insectivore	solitary	0	resident
TYRANNIDAE	Mionectes_oleagineus	0	0	0	0	0	0	0	640	rainy	TRF_U	11.1	mid_understory	closed	mid_understory	insectivore	solitary	0	resident
TYRANNIDAE	Mionectes_oleagineus	0	0	0	0	0	0	0	640	rainy	TRF_U	11.2	mid_understory	closed	mid_understory	insectivore	solitary	0	resident
TYRANNIDAE	Mionectes_oleagineus	0	0	0	0	0	0	0	640	rainy	TRF_U	11.5	mid_understory	closed	mid_understory	insectivore	solitary	0	resident
TYRANNIDAE	Mionectes_oleagineus	0	0	0	0	0	0	0	640	rainy	TRF_U	11.7	mid_understory	closed	mid_understory	insectivore	solitary	0	resident
TYRANNIDAE	Mionectes_oleagineus	0	0	0	0	0	0	0	640	rainy	TRF_U	11.7	mid_understory	closed	mid_understory	insectivore	solitary	0	resident
TYRANNIDAE	Mionectes_oleagineus	0	0	0	0	0	0	0	640	rainy	TRF_U	11.7	mid_understory	closed	mid_understory	insectivore	solitary	0	resident
TYRANNIDAE	Mionectes_oleagineus	0	0	0	0	0	0	0	640	rainy	TRF_U	22.1	mid_understory	closed	mid_understory	insectivore	solitary	0	resident
TYRANNIDAE	Mionectes_striaticollis	0	0	0	0	0	0	0	2400	dry	AF	12	mid_understory	closed	mid_understory	frugivore	solitary	1	resident
TYRANNIDAE	Mionectes_striaticollis	0	0	0	0	0	0	0	2400	dry	AF	13	mid_understory	closed	mid_understory	frugivore	solitary	1	resident
TYRANNIDAE	Mionectes_striaticollis	0	0	0	0	0	0	0	2400	dry	AF	14	mid_understory	closed	mid_understory	frugivore	solitary	1	resident
TYRANNIDAE	Mionectes_striaticollis	0	0	0	0	0	0	0	2400	dry	AF	15	mid_understory	closed	mid_understory	frugivore	solitary	1	resident
TYRANNIDAE	Mionectes_striaticollis	0	0	0	0	0	0	0	3300	dry	E_G_AF	13	mid_understory	closed	mid_understory	frugivore	solitary	1	resident
ICTERIDAE	Molothrus_bonariensis	0	0	0	0	0	0	0	2560	rainy	V_U	40	mid_understory	open	ground	insectivore	groups_flocks	0	resident
ICTERIDAE	Molothrus_bonariensis	0	0	0	0	0	0	0	2560	rainy	V_U	46	mid_understory	open	ground	insectivore	groups_flocks	0	resident
ICTERIDAE	Molothrus_bonariensis	0	0	0	0	0	0	0	2560	rainy	V_U	51	mid_understory	open	ground	insectivore	groups_flocks	0	resident
ICTERIDAE	Molothrus_bonariensis	0	0	0	0	0	0	0	2560	rainy	V_U	51	mid_understory	open	ground	insectivore	groups_flocks	0	resident
ICTERIDAE	Molothrus_bonariensis	0	0	0	0	0	0	0	2560	dry	V_U	51.9	mid_understory	open	ground	insectivore	groups_flocks	0	resident
ICTERIDAE	Molothrus_bonariensis	0	0	0	0	0	0	0	2560	dry	V_U	52	mid_understory	open	ground	insectivore	groups_flocks	0	resident
ICTERIDAE	Molothrus_bonariensis	0	0	0	0	0	0	0	2560	dry	V_U	53	mid_understory	open	ground	insectivore	groups_flocks	0	resident
ICTERIDAE	Molothrus_bonariensis	0	0	0	0	0	0	0	2560	dry	V_U	53.5	mid_understory	open	ground	insectivore	groups_flocks	0	resident
ICTERIDAE	Molothrus_bonariensis	0	0	0	0	0	0	0	2560	dry	V_U	54	mid_understory	open	ground	insectivore	groups_flocks	0	resident
ICTERIDAE	Molothrus_bonariensis	0	0	0	0	0	0	0	2560	dry	V_U	55	mid_understory	open	ground	insectivore	groups_flocks	0	resident
ICTERIDAE	Molothrus_bonariensis	0	0	0	0	0	0	0	2560	rainy	V_U	55.3	mid_understory	open	ground	insectivore	groups_flocks	0	resident
ICTERIDAE	Molothrus_bonariensis	0	0	0	0	0	0	0	2560	rainy	V_U	57.5	mid_understory	open	ground	insectivore	groups_flocks	0	resident
ICTERIDAE	Molothrus_bonariensis	0	0	0	0	0	0	0	2560	dry	V_U	60	mid_understory	open	ground	insectivore	groups_flocks	0	resident
ICTERIDAE	Molothrus_bonariensis	0	0	0	0	0	0	0	2560	dry	V_U	61	mid_understory	open	ground	insectivore	groups_flocks	0	resident
ICTERIDAE	Molothrus_bonariensis	0	0	0	0	0	0	0	2560	dry	V_U	61	mid_understory	open	ground	insectivore	groups_flocks	0	resident
ICTERIDAE	Molothrus_bonariensis	0	0	0	0	0	0	0	2560	dry	V_U	65	mid_understory	open	ground	insectivore	groups_flocks	0	resident
MOMOTIDAE	Momotus_momota	0	0	0	0	0	0	0	450	rainy	E_S_GF	50	ground	cavity	mid_understory	omnivore	solitary	0	resident
MOMOTIDAE	Momotus_momota	0	0	0	0	0	0	0	450	rainy	E_S_GF	50	ground	cavity	mid_understory	omnivore	solitary	0	resident
TYRANNIDAE	Myiarchus_ferox	0	0	0	0	1	0	1	450	rainy	E_S_GF	24.5	canopy	cavity	canopy	insectivore	solitary	0	resident
TYRANNIDAE	Myiarchus_ferox	0	0	0	0	0	0	0	450	rainy	E_S_GF	18.5	canopy	cavity	canopy	insectivore	solitary	0	resident
TYRANNIDAE	Myiarchus_ferox	0	0	0	0	0	0	0	450	rainy	E_S_GF	20	canopy	cavity	canopy	insectivore	solitary	0	resident
TYRANNIDAE	Myiarchus_ferox	0	0	0	0	0	0	0	450	rainy	E_S_GF	20	canopy	cavity	canopy	insectivore	solitary	0	resident
TYRANNIDAE	Myiarchus_ferox	0	0	0	0	0	0	0	450	rainy	E_S_GF	20.5	canopy	cavity	canopy	insectivore	solitary	0	resident
TYRANNIDAE	Myiarchus_ferox	0	0	0	0	0	0	0	450	rainy	E_S_GF	21.5	canopy	cavity	canopy	insectivore	solitary	0	resident
TYRANNIDAE	Myiarchus_ferox	0	0	0	0	0	0	0	450	rainy	E_S_GF	22.1	canopy	cavity	canopy	insectivore	solitary	0	resident
TYRANNIDAE	Myiarchus_ferox	0	0	0	0	0	0	0	450	rainy	E_S_GF	22.5	canopy	cavity	canopy	insectivore	solitary	0	resident
TYRANNIDAE	Myiarchus_ferox	0	0	0	0	0	0	0	450	rainy	E_S_GF	23	canopy	cavity	canopy	insectivore	solitary	0	resident
TYRANNIDAE	Myiarchus_ferox	0	0	0	0	0	0	0	450	rainy	E_S_GF	23	canopy	cavity	canopy	insectivore	solitary	0	resident
TYRANNIDAE	Myiarchus_ferox	0	0	0	0	0	0	0	450	rainy	E_S_GF	23.5	canopy	cavity	canopy	insectivore	solitary	0	resident
TYRANNIDAE	Myiarchus_ferox	0	0	0	0	0	0	0	450	rainy	E_S_GF	23.5	canopy	cavity	canopy	insectivore	solitary	0	resident
TYRANNIDAE	Myiarchus_ferox	0	0	0	0	0	0	0	450	rainy	E_S_GF	25	canopy	cavity	canopy	insectivore	solitary	0	resident
TYRANNIDAE	Myiarchus_ferox	0	0	0	0	0	0	0	450	rainy	E_S_GF	26	canopy	cavity	canopy	insectivore	solitary	0	resident
TYRANNIDAE	Myiarchus_ferox	0	0	0	0	0	0	0	450	rainy	E_S_GF	27	canopy	cavity	canopy	insectivore	solitary	0	resident
TYRANNIDAE	Myiarchus_ferox	0	0	0	0	0	0	0	450	rainy	E_S_GF	27.5	canopy	cavity	canopy	insectivore	solitary	0	resident
TYRANNIDAE	Myiarchus_ferox	0	0	0	0	0	0	0	450	rainy	E_S_GF	30	canopy	cavity	canopy	insectivore	solitary	0	resident
TYRANNIDAE	Myiarchus_tuberculifer	0	0	0	0	0	0	0	2400	dry	AF	28	mid_understory	cavity	canopy	frugivore_insectivore	solitary	1	resident
PARULIDAE	Myioborus_miniatus	0	0	0	0	0	0	0	2400	dry	AF	8.5	ground	open	mid_understory	insectivore	groups_flocks	1	resident
PARULIDAE	Myioborus_ornatus	1	0	0	0	0	0	1	2400	dry	AF	10	ground	open	mid_understory	insectivore	groups_flocks	1	resident
PARULIDAE	Myioborus_ornatus	0	0	0	0	0	0	0	2400	dry	AF	8	ground	open	mid_understory	insectivore	groups_flocks	1	resident
PARULIDAE	Myioborus_ornatus	0	0	0	0	0	0	0	2400	dry	AF	8.5	ground	open	mid_understory	insectivore	groups_flocks	1	resident
PARULIDAE	Myioborus_ornatus	0	0	0	0	0	0	0	2400	dry	AF	10	ground	open	mid_understory	insectivore	groups_flocks	1	resident
PARULIDAE	Myioborus_ornatus	0	0	0	0	0	0	0	2400	dry	AF	10	ground	open	mid_understory	insectivore	groups_flocks	1	resident
PARULIDAE	Myioborus_ornatus	0	0	0	0	0	0	0	2900	dry	AF	12	ground	open	mid_understory	insectivore	groups_flocks	1	resident
PARULIDAE	Myioborus_ornatus	0	0	0	0	0	0	0	2900	dry	AF	13	ground	open	mid_understory	insectivore	groups_flocks	1	resident
PARULIDAE	Myioborus_ornatus	0	0	0	0	0	0	0	2900	rainy	AF	13	ground	open	mid_understory	insectivore	groups_flocks	1	resident
PARULIDAE	Myioborus_ornatus	0	0	0	0	0	0	0	2900	rainy	AF	12.5	ground	open	mid_understory	insectivore	groups_flocks	1	resident
PARULIDAE	Myioborus_ornatus	0	0	0	0	0	0	0	3100	dry	E_AF_P	9.5	ground	open	mid_understory	insectivore	groups_flocks	1	resident
PARULIDAE	Myioborus_ornatus	0	0	0	0	0	0	0	3100	dry	E_AF_P	9.5	ground	open	mid_understory	insectivore	groups_flocks	1	resident
PARULIDAE	Myioborus_ornatus	0	0	0	0	0	0	0	3100	dry	E_AF_P	10	ground	open	mid_understory	insectivore	groups_flocks	1	resident
PARULIDAE	Myioborus_ornatus	0	0	0	0	0	0	0	3100	dry	E_AF_P	11.5	ground	open	mid_understory	insectivore	groups_flocks	1	resident
PARULIDAE	Myioborus_ornatus	0	0	0	0	0	0	0	3100	rainy	E_AF_P	12	ground	open	mid_understory	insectivore	groups_flocks	1	resident
PARULIDAE	Myioborus_ornatus	0	1	0	0	0	0	1	3300	dry	E_G_AF	15	ground	open	mid_understory	insectivore	groups_flocks	1	resident
PARULIDAE	Myioborus_ornatus	0	0	0	0	0	0	0	3300	rainy	E_G_AF	6.5	ground	open	mid_understory	insectivore	groups_flocks	1	resident
PARULIDAE	Myioborus_ornatus	0	0	0	0	0	0	0	3300	rainy	E_G_AF	8.5	ground	open	mid_understory	insectivore	groups_flocks	1	resident
PARULIDAE	Myioborus_ornatus	0	0	0	0	0	0	0	3300	rainy	E_G_AF	9	ground	open	mid_understory	insectivore	groups_flocks	1	resident
PARULIDAE	Myioborus_ornatus	0	0	0	0	0	0	0	3300	rainy	E_G_AF	9	ground	open	mid_understory	insectivore	groups_flocks	1	resident
PARULIDAE	Myioborus_ornatus	0	0	0	0	0	0	0	3300	rainy	E_G_AF	9	ground	open	mid_understory	insectivore	groups_flocks	1	resident
PARULIDAE	Myioborus_ornatus	0	0	0	0	0	0	0	3300	rainy	E_G_AF	9	ground	open	mid_understory	insectivore	groups_flocks	1	resident
PARULIDAE	Myioborus_ornatus	0	0	0	0	0	0	0	3300	rainy	E_G_AF	9	ground	open	mid_understory	insectivore	groups_flocks	1	resident
PARULIDAE	Myioborus_ornatus	0	0	0	0	0	0	0	3300	rainy	E_G_AF	9.5	ground	open	mid_understory	insectivore	groups_flocks	1	resident
PARULIDAE	Myioborus_ornatus	0	0	0	0	0	0	0	3300	rainy	E_G_AF	10	ground	open	mid_understory	insectivore	groups_flocks	1	resident
PARULIDAE	Myioborus_ornatus	0	0	0	0	0	0	0	3300	rainy	E_G_AF	10	ground	open	mid_understory	insectivore	groups_flocks	1	resident
PARULIDAE	Myioborus_ornatus	0	0	0	0	0	0	0	3300	rainy	E_G_AF	10.5	ground	open	mid_understory	insectivore	groups_flocks	1	resident
PARULIDAE	Myioborus_ornatus	0	0	0	0	0	0	0	3300	dry	E_G_AF	10.5	ground	open	mid_understory	insectivore	groups_flocks	1	resident
PARULIDAE	Myioborus_ornatus	0	0	0	0	0	0	0	3300	dry	E_G_AF	10.5	ground	open	mid_understory	insectivore	groups_flocks	1	resident
PARULIDAE	Myioborus_ornatus	0	0	0	0	0	0	0	3300	dry	E_G_AF	10.5	ground	open	mid_understory	insectivore	groups_flocks	1	resident
PARULIDAE	Myioborus_ornatus	0	0	0	0	0	0	0	3300	dry	E_G_AF	10.5	ground	open	mid_understory	insectivore	groups_flocks	1	resident
PARULIDAE	Myioborus_ornatus	0	0	0	0	0	0	0	3300	dry	E_G_AF	10.5	ground	open	mid_understory	insectivore	groups_flocks	1	resident
PARULIDAE	Myioborus_ornatus	0	0	0	0	0	0	0	3300	dry	E_G_AF	11	ground	open	mid_understory	insectivore	groups_flocks	1	resident
PARULIDAE	Myioborus_ornatus	0	0	0	0	0	0	0	3300	dry	E_G_AF	11.5	ground	open	mid_understory	insectivore	groups_flocks	1	resident
PARULIDAE	Myioborus_ornatus	0	0	0	0	0	0	0	3300	dry	E_G_AF	11.5	ground	open	mid_understory	insectivore	groups_flocks	1	resident
PARULIDAE	Myioborus_ornatus	0	0	0	0	0	0	0	3300	dry	E_G_AF	15	ground	open	mid_understory	insectivore	groups_flocks	1	resident
TYRANNIDAE	Myiopagis_gaimardii	0	0	0	0	0	0	0	130	rainy	E_S_GF	12.7	mid_understory	open	canopy	frugivore	solitary	1	resident
TYRANNIDAE	Myiotheretes_fumigatus	0	1	0	0	0	0	1	3100	dry	E_AF_P	37	mid_understory	open	canopy	insectivore	solitary	1	resident
TYRANNIDAE	Myiozetetes_cayanensis	0	0	0	0	0	0	0	130	rainy	E_S_GF	21.5	mid_understory	closed	mid_understory	frugivore	groups_flocks	0	resident
TYRANNIDAE	Myiozetetes_cayanensis	0	0	0	0	0	0	0	130	rainy	E_S_GF	22.5	mid_understory	closed	mid_understory	frugivore	groups_flocks	0	resident
TYRANNIDAE	Myiozetetes_cayanensis	0	0	0	0	0	0	0	130	rainy	E_S_GF	25.3	mid_understory	closed	mid_understory	frugivore	groups_flocks	0	resident
TYRANNIDAE	Myiozetetes_cayanensis	0	0	0	0	0	0	0	130	rainy	E_S_GF	26.7	mid_understory	closed	mid_understory	frugivore	groups_flocks	0	resident
TYRANNIDAE	Myiozetetes_cayanensis	0	0	0	0	0	0	0	130	rainy	E_S_GF	26.7	mid_understory	closed	mid_understory	frugivore	groups_flocks	0	resident
TYRANNIDAE	Myiozetetes_cayanensis	0	0	0	0	0	0	0	450	rainy	E_S_GF	24.5	mid_understory	closed	mid_understory	frugivore	groups_flocks	0	resident
TYRANNIDAE	Myiozetetes_cayanensis	0	0	0	0	0	0	0	450	rainy	E_S_GF	26.3	mid_understory	closed	mid_understory	frugivore	groups_flocks	0	resident
TYRANNIDAE	Myiozetetes_similis	0	0	0	0	0	0	0	640	rainy	TRF_U	26.8	mid_understory	closed	mid_understory	frugivore	groups_flocks	0	resident
HIRUNDINIDAE	Neochelidon_tibialis	0	0	0	0	0	1	1	450	rainy	E_S_GF	9.5	ground	cavity	air_or_water	insectivore	groups_flocks	0	resident
HIRUNDINIDAE	Neochelidon_tibialis	0	0	0	0	0	1	1	450	rainy	E_S_GF	10	ground	cavity	air_or_water	insectivore	groups_flocks	0	resident
HIRUNDINIDAE	Neochelidon_tibialis	0	0	0	0	0	1	1	450	rainy	E_S_GF	10.5	ground	cavity	air_or_water	insectivore	groups_flocks	0	resident
HIRUNDINIDAE	Neochelidon_tibialis	0	0	0	0	0	1	1	450	rainy	E_S_GF	11	ground	cavity	air_or_water	insectivore	groups_flocks	0	resident
HIRUNDINIDAE	Neochelidon_tibialis	0	0	0	0	0	1	1	450	rainy	E_S_GF	13	ground	cavity	air_or_water	insectivore	groups_flocks	0	resident
HIRUNDINIDAE	Neochelidon_tibialis	0	0	0	0	0	0	0	640	rainy	TRF_U	9.9	ground	cavity	air_or_water	insectivore	groups_flocks	0	resident
TINAMIDAE	Nothocercus_julius	0	0	0	0	0	0	0	2900	rainy	AF	na	ground	open	ground	omnivore	solitary	0	resident
HIRUNDINIDAE	Notiochelidon_murina	0	0	0	0	0	0	0	2560	rainy	V_U	9	ground	cavity	air_or_water	insectivore	groups_flocks	0	resident
HIRUNDINIDAE	Notiochelidon_murina	0	0	0	0	0	0	0	2560	rainy	V_U	9.5	ground	cavity	air_or_water	insectivore	groups_flocks	0	resident
HIRUNDINIDAE	Notiochelidon_murina	0	0	0	0	0	0	0	2560	rainy	V_U	10	ground	cavity	air_or_water	insectivore	groups_flocks	0	resident
HIRUNDINIDAE	Notiochelidon_murina	0	0	0	0	0	0	0	2560	dry	V_U	10.5	ground	cavity	air_or_water	insectivore	groups_flocks	0	resident
HIRUNDINIDAE	Notiochelidon_murina	0	0	0	0	0	0	0	2560	dry	V_U	10.5	ground	cavity	air_or_water	insectivore	groups_flocks	0	resident
HIRUNDINIDAE	Notiochelidon_murina	0	0	0	0	0	0	0	2560	rainy	V_U	11	ground	cavity	air_or_water	insectivore	groups_flocks	0	resident
HIRUNDINIDAE	Notiochelidon_murina	0	0	0	0	0	0	0	2560	rainy	V_U	11	ground	cavity	air_or_water	insectivore	groups_flocks	0	resident
HIRUNDINIDAE	Notiochelidon_murina	0	0	0	0	0	0	0	2560	rainy	V_U	11.5	ground	cavity	air_or_water	insectivore	groups_flocks	0	resident
HIRUNDINIDAE	Notiochelidon_murina	0	0	0	0	0	0	0	2560	rainy	V_U	12	ground	cavity	air_or_water	insectivore	groups_flocks	0	resident
HIRUNDINIDAE	Notiochelidon_murina	0	0	0	0	0	0	0	2560	rainy	V_U	12	ground	cavity	air_or_water	insectivore	groups_flocks	0	resident
HIRUNDINIDAE	Notiochelidon_murina	0	0	0	0	0	0	0	2560	rainy	V_U	12	ground	cavity	air_or_water	insectivore	groups_flocks	0	resident
HIRUNDINIDAE	Notiochelidon_murina	0	0	0	0	0	0	0	2560	rainy	V_U	12	ground	cavity	air_or_water	insectivore	groups_flocks	0	resident
HIRUNDINIDAE	Notiochelidon_murina	0	0	0	0	0	0	0	2560	rainy	V_U	12.5	ground	cavity	air_or_water	insectivore	groups_flocks	0	resident
HIRUNDINIDAE	Notiochelidon_murina	0	0	0	0	0	0	0	2900	rainy	AF	10	ground	cavity	air_or_water	insectivore	groups_flocks	0	resident
HIRUNDINIDAE	Notiochelidon_murina	0	0	0	0	0	0	0	2900	rainy	AF	10.5	ground	cavity	air_or_water	insectivore	groups_flocks	0	resident
HIRUNDINIDAE	Notiochelidon_murina	0	0	0	0	0	0	0	2900	dry	AF	11	ground	cavity	air_or_water	insectivore	groups_flocks	0	resident
HIRUNDINIDAE	Notiochelidon_murina	0	0	0	0	0	0	0	2900	dry	AF	11	ground	cavity	air_or_water	insectivore	groups_flocks	0	resident
HIRUNDINIDAE	Notiochelidon_murina	0	0	0	0	0	0	0	2900	dry	AF	12	ground	cavity	air_or_water	insectivore	groups_flocks	0	resident
HIRUNDINIDAE	Notiochelidon_murina	0	0	0	0	0	0	0	2900	dry	AF	12	ground	cavity	air_or_water	insectivore	groups_flocks	0	resident
HIRUNDINIDAE	Notiochelidon_murina	0	0	0	0	0	1	1	3100	dry	E_AF_P	12	ground	cavity	air_or_water	insectivore	groups_flocks	0	resident
HIRUNDINIDAE	Notiochelidon_murina	0	0	0	0	0	0	0	3100	rainy	E_AF_P	10.5	ground	cavity	air_or_water	insectivore	groups_flocks	0	resident
HIRUNDINIDAE	Notiochelidon_murina	0	0	0	0	0	0	0	3100	rainy	E_AF_P	11	ground	cavity	air_or_water	insectivore	groups_flocks	0	resident
HIRUNDINIDAE	Notiochelidon_murina	0	0	0	0	0	0	0	3100	dry	E_AF_P	11.5	ground	cavity	air_or_water	insectivore	groups_flocks	0	resident
HIRUNDINIDAE	Notiochelidon_murina	0	0	0	0	0	0	0	3100	dry	E_AF_P	11.5	ground	cavity	air_or_water	insectivore	groups_flocks	0	resident
HIRUNDINIDAE	Notiochelidon_murina	0	0	0	0	0	0	0	3100	rainy	E_AF_P	11.5	ground	cavity	air_or_water	insectivore	groups_flocks	0	resident
HIRUNDINIDAE	Notiochelidon_murina	0	0	0	0	0	0	0	3100	rainy	E_AF_P	12	ground	cavity	air_or_water	insectivore	groups_flocks	0	resident
HIRUNDINIDAE	Notiochelidon_murina	0	0	0	0	0	0	0	3100	rainy	E_AF_P	12	ground	cavity	air_or_water	insectivore	groups_flocks	0	resident
HIRUNDINIDAE	Notiochelidon_murina	0	0	0	0	0	0	0	3100	rainy	E_AF_P	12	ground	cavity	air_or_water	insectivore	groups_flocks	0	resident
HIRUNDINIDAE	Notiochelidon_murina	0	0	0	0	0	0	0	3100	rainy	E_AF_P	12	ground	cavity	air_or_water	insectivore	groups_flocks	0	resident
HIRUNDINIDAE	Notiochelidon_murina	0	0	0	0	0	0	0	3100	rainy	E_AF_P	12	ground	cavity	air_or_water	insectivore	groups_flocks	0	resident
HIRUNDINIDAE	Notiochelidon_murina	0	0	0	0	0	0	0	3100	rainy	E_AF_P	12	ground	cavity	air_or_water	insectivore	groups_flocks	0	resident
HIRUNDINIDAE	Notiochelidon_murina	0	0	0	0	0	0	0	3100	rainy	E_AF_P	12	ground	cavity	air_or_water	insectivore	groups_flocks	0	resident
HIRUNDINIDAE	Notiochelidon_murina	0	0	0	0	0	0	0	3100	rainy	E_AF_P	12.5	ground	cavity	air_or_water	insectivore	groups_flocks	0	resident
HIRUNDINIDAE	Notiochelidon_murina	0	0	0	0	0	0	0	3100	rainy	E_AF_P	12.5	ground	cavity	air_or_water	insectivore	groups_flocks	0	resident
HIRUNDINIDAE	Notiochelidon_murina	0	0	0	0	0	0	0	3100	rainy	E_AF_P	12.5	ground	cavity	air_or_water	insectivore	groups_flocks	0	resident
HIRUNDINIDAE	Notiochelidon_murina	0	0	0	0	0	0	0	3100	dry	E_AF_P	13	ground	cavity	air_or_water	insectivore	groups_flocks	0	resident
HIRUNDINIDAE	Notiochelidon_murina	0	0	0	0	0	0	0	3100	dry	E_AF_P	13	ground	cavity	air_or_water	insectivore	groups_flocks	0	resident
HIRUNDINIDAE	Notiochelidon_murina	0	0	0	0	0	0	0	3100	dry	E_AF_P	13	ground	cavity	air_or_water	insectivore	groups_flocks	0	resident
HIRUNDINIDAE	Notiochelidon_murina	0	0	0	0	0	0	0	3100	dry	E_AF_P	13	ground	cavity	air_or_water	insectivore	groups_flocks	0	resident
HIRUNDINIDAE	Notiochelidon_murina	0	0	0	0	0	0	0	3100	dry	E_AF_P	13	ground	cavity	air_or_water	insectivore	groups_flocks	0	resident
HIRUNDINIDAE	Notiochelidon_murina	0	0	0	0	0	0	0	3100	rainy	E_AF_P	13.5	ground	cavity	air_or_water	insectivore	groups_flocks	0	resident
HIRUNDINIDAE	Notiochelidon_murina	0	0	0	0	0	0	0	3100	rainy	E_AF_P	14	ground	cavity	air_or_water	insectivore	groups_flocks	0	resident
HIRUNDINIDAE	Notiochelidon_murina	0	0	0	0	0	0	0	3100	rainy	E_AF_P	14	ground	cavity	air_or_water	insectivore	groups_flocks	0	resident
HIRUNDINIDAE	Notiochelidon_murina	0	0	0	0	0	0	0	3100	rainy	E_AF_P	14	ground	cavity	air_or_water	insectivore	groups_flocks	0	resident
HIRUNDINIDAE	Notiochelidon_murina	0	0	0	0	0	0	0	3100	rainy	E_AF_P	15.3	ground	cavity	air_or_water	insectivore	groups_flocks	0	resident
HIRUNDINIDAE	Notiochelidon_murina	0	0	0	0	0	0	0	3100	rainy	E_AF_P	115	ground	cavity	air_or_water	insectivore	groups_flocks	0	resident
HIRUNDINIDAE	Notiochelidon_murina	0	0	0	0	0	0	0	3300	rainy	E_G_AF	10.5	ground	cavity	air_or_water	insectivore	groups_flocks	0	resident
HIRUNDINIDAE	Notiochelidon_murina	0	0	0	0	0	0	0	3300	rainy	E_G_AF	10.5	ground	cavity	air_or_water	insectivore	groups_flocks	0	resident
HIRUNDINIDAE	Notiochelidon_murina	0	0	0	0	0	0	0	3300	dry	E_G_AF	12	ground	cavity	air_or_water	insectivore	groups_flocks	0	resident
HIRUNDINIDAE	Notiochelidon_murina	0	0	0	0	0	0	0	3300	dry	E_G_AF	12	ground	cavity	air_or_water	insectivore	groups_flocks	0	resident
HIRUNDINIDAE	Notiochelidon_murina	0	0	0	0	0	0	0	3300	dry	E_G_AF	12.5	ground	cavity	air_or_water	insectivore	groups_flocks	0	resident
HIRUNDINIDAE	Notiochelidon_murina	0	0	0	0	0	0	0	3300	dry	E_G_AF	12.5	ground	cavity	air_or_water	insectivore	groups_flocks	0	resident
HIRUNDINIDAE	Notiochelidon_murina	0	0	0	0	0	0	0	3300	dry	E_G_AF	13	ground	cavity	air_or_water	insectivore	groups_flocks	0	resident
HIRUNDINIDAE	Notiochelidon_murina	0	0	0	0	0	0	0	3300	dry	E_G_AF	13	ground	cavity	air_or_water	insectivore	groups_flocks	0	resident
HIRUNDINIDAE	Notiochelidon_murina	0	0	0	0	0	0	0	3300	dry	E_G_AF	13	ground	cavity	air_or_water	insectivore	groups_flocks	0	resident
HIRUNDINIDAE	Notiochelidon_murina	0	0	0	0	0	0	0	3300	dry	E_G_AF	15	ground	cavity	air_or_water	insectivore	groups_flocks	0	resident
HIRUNDINIDAE	Notiochelidon_murina	0	0	0	0	0	0	0	3950	rainy	P	10	ground	cavity	air_or_water	insectivore	groups_flocks	0	resident
HIRUNDINIDAE	Notiochelidon_murina	0	0	0	0	0	0	0	3950	dry	P	10.5	ground	cavity	air_or_water	insectivore	groups_flocks	0	resident
HIRUNDINIDAE	Notiochelidon_murina	0	0	0	0	0	0	0	3950	dry	P	10.5	ground	cavity	air_or_water	insectivore	groups_flocks	0	resident
HIRUNDINIDAE	Notiochelidon_murina	0	0	0	0	0	0	0	3950	dry	P	11	ground	cavity	air_or_water	insectivore	groups_flocks	0	resident
HIRUNDINIDAE	Notiochelidon_murina	0	0	0	0	0	0	0	3950	dry	P	11	ground	cavity	air_or_water	insectivore	groups_flocks	0	resident
HIRUNDINIDAE	Notiochelidon_murina	0	0	0	0	0	0	0	3950	dry	P	11	ground	cavity	air_or_water	insectivore	groups_flocks	0	resident
HIRUNDINIDAE	Notiochelidon_murina	0	0	0	0	0	0	0	3950	dry	P	11.5	ground	cavity	air_or_water	insectivore	groups_flocks	0	resident
HIRUNDINIDAE	Notiochelidon_murina	0	0	0	0	0	0	0	3950	dry	P	11.5	ground	cavity	air_or_water	insectivore	groups_flocks	0	resident
HIRUNDINIDAE	Notiochelidon_murina	0	0	0	0	0	0	0	3950	dry	P	11.5	ground	cavity	air_or_water	insectivore	groups_flocks	0	resident
HIRUNDINIDAE	Notiochelidon_murina	0	0	0	0	0	0	0	3950	dry	P	11.5	ground	cavity	air_or_water	insectivore	groups_flocks	0	resident
HIRUNDINIDAE	Notiochelidon_murina	0	0	0	0	0	0	0	3950	dry	P	11.5	ground	cavity	air_or_water	insectivore	groups_flocks	0	resident
HIRUNDINIDAE	Notiochelidon_murina	0	0	0	0	0	0	0	3950	dry	P	11.5	ground	cavity	air_or_water	insectivore	groups_flocks	0	resident
HIRUNDINIDAE	Notiochelidon_murina	0	0	0	0	0	0	0	3950	dry	P	11.5	ground	cavity	air_or_water	insectivore	groups_flocks	0	resident
HIRUNDINIDAE	Notiochelidon_murina	0	0	0	0	0	0	0	3950	dry	P	11.5	ground	cavity	air_or_water	insectivore	groups_flocks	0	resident
HIRUNDINIDAE	Notiochelidon_murina	0	0	0	0	0	0	0	3950	dry	P	12	ground	cavity	air_or_water	insectivore	groups_flocks	0	resident
HIRUNDINIDAE	Notiochelidon_murina	0	0	0	0	0	0	0	3950	dry	P	12	ground	cavity	air_or_water	insectivore	groups_flocks	0	resident
HIRUNDINIDAE	Notiochelidon_murina	0	0	0	0	0	0	0	3950	dry	P	12	ground	cavity	air_or_water	insectivore	groups_flocks	0	resident
HIRUNDINIDAE	Notiochelidon_murina	0	0	0	0	0	0	0	3950	dry	P	12	ground	cavity	air_or_water	insectivore	groups_flocks	0	resident
HIRUNDINIDAE	Notiochelidon_murina	0	0	0	0	0	0	0	3950	dry	P	12	ground	cavity	air_or_water	insectivore	groups_flocks	0	resident
HIRUNDINIDAE	Notiochelidon_murina	0	0	0	0	0	0	0	3950	dry	P	12	ground	cavity	air_or_water	insectivore	groups_flocks	0	resident
HIRUNDINIDAE	Notiochelidon_murina	0	0	0	0	0	0	0	3950	dry	P	12.5	ground	cavity	air_or_water	insectivore	groups_flocks	0	resident
HIRUNDINIDAE	Notiochelidon_murina	0	0	0	0	0	0	0	3950	dry	P	12.5	ground	cavity	air_or_water	insectivore	groups_flocks	0	resident
HIRUNDINIDAE	Notiochelidon_murina	0	0	0	0	0	0	0	3950	dry	P	12.5	ground	cavity	air_or_water	insectivore	groups_flocks	0	resident
HIRUNDINIDAE	Notiochelidon_murina	0	0	0	0	0	0	0	3950	dry	P	12.5	ground	cavity	air_or_water	insectivore	groups_flocks	0	resident
HIRUNDINIDAE	Notiochelidon_murina	0	0	0	0	0	0	0	3950	dry	P	12.5	ground	cavity	air_or_water	insectivore	groups_flocks	0	resident
HIRUNDINIDAE	Notiochelidon_murina	0	0	0	0	0	0	0	3950	dry	P	13	ground	cavity	air_or_water	insectivore	groups_flocks	0	resident
HIRUNDINIDAE	Notiochelidon_murina	0	0	0	0	0	0	0	3950	dry	P	13	ground	cavity	air_or_water	insectivore	groups_flocks	0	resident
HIRUNDINIDAE	Notiochelidon_murina	0	0	0	0	0	0	0	3950	dry	P	13.5	ground	cavity	air_or_water	insectivore	groups_flocks	0	resident
HIRUNDINIDAE	Notiochelidon_murina	0	0	0	0	0	0	0	3950	dry	P	14	ground	cavity	air_or_water	insectivore	groups_flocks	0	resident
HIRUNDINIDAE	Notiochelidon_murina	0	0	0	0	0	0	0	3950	dry	P	14	ground	cavity	air_or_water	insectivore	groups_flocks	0	resident
HIRUNDINIDAE	Notiochelidon_murina	0	0	0	0	0	0	0	3950	dry	P	14	ground	cavity	air_or_water	insectivore	groups_flocks	0	resident
HIRUNDINIDAE	Notiochelidon_murina	0	0	0	0	0	0	0	3950	dry	P	14.5	ground	cavity	air_or_water	insectivore	groups_flocks	0	resident
HIRUNDINIDAE	Notiochelidon_murina	0	0	0	0	0	0	0	3950	dry	P	15	ground	cavity	air_or_water	insectivore	groups_flocks	0	resident
HIRUNDINIDAE	Notiochelidon_murina	0	0	0	0	0	0	0	3950	dry	P	15	ground	cavity	air_or_water	insectivore	groups_flocks	0	resident
HIRUNDINIDAE	Notiochelidon_murina	0	0	0	0	0	0	0	3950	dry	P	15	ground	cavity	air_or_water	insectivore	groups_flocks	0	resident
TYRANNIDAE	Ochthoeca_cinnamomeiventris	0	0	0	0	0	0	0	2400	dry	AF	10.5	ground	open	mid_understory	insectivore	solitary	0	resident
TYRANNIDAE	Ochthoeca_cinnamomeiventris	0	0	0	0	0	0	0	2400	dry	AF	11	ground	open	mid_understory	insectivore	solitary	0	resident
TYRANNIDAE	Ochthoeca_cinnamomeiventris	0	0	0	0	0	0	0	2400	dry	AF	11	ground	open	mid_understory	insectivore	solitary	0	resident
TYRANNIDAE	Ochthoeca_cinnamomeiventris	0	0	0	0	0	0	0	2400	dry	AF	11.5	ground	open	mid_understory	insectivore	solitary	0	resident
TYRANNIDAE	Ochthoeca_cinnamomeiventris	0	0	0	0	0	0	0	2400	dry	AF	12	ground	open	mid_understory	insectivore	solitary	0	resident
TYRANNIDAE	Ochthoeca_cinnamomeiventris	0	0	0	0	0	0	0	2900	dry	AF	11	ground	open	mid_understory	insectivore	solitary	0	resident
TYRANNIDAE	Ochthoeca_cinnamomeiventris	0	0	0	0	0	0	0	2900	dry	AF	12	ground	open	mid_understory	insectivore	solitary	0	resident
TYRANNIDAE	Ochthoeca_cinnamomeiventris	0	0	0	0	0	0	0	3300	dry	E_G_AF	8	ground	open	mid_understory	insectivore	solitary	0	resident
TYRANNIDAE	Ochthoeca_cinnamomeiventris	0	0	0	0	0	0	0	3300	dry	E_G_AF	12	ground	open	mid_understory	insectivore	solitary	0	resident
TYRANNIDAE	Ochthoeca_cinnamomeiventris	0	0	0	0	0	0	0	3300	dry	E_G_AF	12.5	ground	open	mid_understory	insectivore	solitary	0	resident
TYRANNIDAE	Ochthoeca_cinnamomeiventris	0	0	0	0	0	0	0	3300	dry	E_G_AF	13	ground	open	mid_understory	insectivore	solitary	0	resident
TYRANNIDAE	Ochthoeca_diadema	0	0	0	0	0	0	0	2400	dry	AF	10	ground	open	mid_understory	insectivore	solitary	1	resident
TYRANNIDAE	Ochthoeca_diadema	0	0	0	0	0	0	0	2400	dry	AF	12	ground	open	mid_understory	insectivore	solitary	1	resident
TYRANNIDAE	Ochthoeca_diadema	0	0	0	0	0	0	0	2900	dry	AF	10.5	ground	open	mid_understory	insectivore	solitary	1	resident
TYRANNIDAE	Ochthoeca_diadema	0	0	0	0	0	0	0	3100	rainy	E_AF_P	10	ground	open	mid_understory	insectivore	solitary	1	resident
TYRANNIDAE	Ochthoeca_diadema	0	0	0	0	0	0	0	3100	rainy	E_AF_P	11	ground	open	mid_understory	insectivore	solitary	1	resident
TYRANNIDAE	Ochthoeca_diadema	0	0	0	0	0	0	0	3100	dry	E_AF_P	12	ground	open	mid_understory	insectivore	solitary	1	resident
TYRANNIDAE	Ochthoeca_diadema	0	0	0	0	0	0	0	3100	dry	E_AF_P	12	ground	open	mid_understory	insectivore	solitary	1	resident
TYRANNIDAE	Ochthoeca_fumicolor	0	0	0	0	0	0	0	2900	dry	AF	11.5	ground	open	mid_understory	insectivore	solitary	0	resident
TYRANNIDAE	Ochthoeca_fumicolor	0	0	0	0	0	0	0	2900	dry	AF	13	ground	open	mid_understory	insectivore	solitary	0	resident
TYRANNIDAE	Ochthoeca_fumicolor	0	0	0	0	0	0	0	2900	dry	AF	14	ground	open	mid_understory	insectivore	solitary	0	resident
TYRANNIDAE	Ochthoeca_fumicolor	0	0	0	0	0	0	0	2900	rainy	AF	16	ground	open	mid_understory	insectivore	solitary	0	resident
TYRANNIDAE	Ochthoeca_fumicolor	0	0	0	0	0	0	0	3100	dry	E_AF_P	14	ground	open	mid_understory	insectivore	solitary	0	resident
TYRANNIDAE	Ochthoeca_fumicolor	0	0	0	0	0	0	0	3100	dry	E_AF_P	15	ground	open	mid_understory	insectivore	solitary	0	resident
TYRANNIDAE	Ochthoeca_fumicolor	0	0	0	0	0	0	0	3100	dry	E_AF_P	15	ground	open	mid_understory	insectivore	solitary	0	resident
TYRANNIDAE	Ochthoeca_fumicolor	0	0	0	0	0	0	0	3100	rainy	E_AF_P	15	ground	open	mid_understory	insectivore	solitary	0	resident
TYRANNIDAE	Ochthoeca_fumicolor	0	0	0	0	0	0	0	3100	rainy	E_AF_P	15	ground	open	mid_understory	insectivore	solitary	0	resident
TYRANNIDAE	Ochthoeca_fumicolor	0	0	0	0	0	0	0	3100	rainy	E_AF_P	16	ground	open	mid_understory	insectivore	solitary	0	resident
TYRANNIDAE	Ochthoeca_fumicolor	0	0	0	0	0	0	0	3100	dry	E_AF_P	16	ground	open	mid_understory	insectivore	solitary	0	resident
TYRANNIDAE	Ochthoeca_fumicolor	0	0	0	0	0	0	0	3100	dry	E_AF_P	16	ground	open	mid_understory	insectivore	solitary	0	resident
TYRANNIDAE	Ochthoeca_fumicolor	0	0	0	0	0	0	0	3100	dry	E_AF_P	16	ground	open	mid_understory	insectivore	solitary	0	resident
TYRANNIDAE	Ochthoeca_fumicolor	0	0	0	0	0	0	0	3100	dry	E_AF_P	16.5	ground	open	mid_understory	insectivore	solitary	0	resident
TYRANNIDAE	Ochthoeca_fumicolor	0	0	0	0	0	0	0	3100	rainy	E_AF_P	18	ground	open	mid_understory	insectivore	solitary	0	resident
TYRANNIDAE	Ochthoeca_fumicolor	0	0	0	0	0	0	0	3100	rainy	E_AF_P	18	ground	open	mid_understory	insectivore	solitary	0	resident
TYRANNIDAE	Ochthoeca_fumicolor	0	0	0	0	0	0	0	3950	rainy	P	13	ground	open	mid_understory	insectivore	solitary	0	resident
TYRANNIDAE	Ochthoeca_fumicolor	0	0	0	0	0	0	0	3950	dry	P	13	ground	open	mid_understory	insectivore	solitary	0	resident
TYRANNIDAE	Ochthoeca_fumicolor	0	0	0	0	0	0	0	3950	dry	P	15	ground	open	mid_understory	insectivore	solitary	0	resident
TYRANNIDAE	Ochthoeca_fumicolor	0	0	0	0	0	0	0	3950	dry	P	15	ground	open	mid_understory	insectivore	solitary	0	resident
TYRANNIDAE	Ochthoeca_fumicolor	0	0	0	0	0	0	0	3950	dry	P	16	ground	open	mid_understory	insectivore	solitary	0	resident
TYRANNIDAE	Ochthoeca_fumicolor	0	0	0	0	0	0	0	3950	dry	P	16.5	ground	open	mid_understory	insectivore	solitary	0	resident
TYRANNIDAE	Ochthoeca_fumicolor	0	0	0	0	0	0	0	3950	dry	P	17	ground	open	mid_understory	insectivore	solitary	0	resident
TYRANNIDAE	Ochthoeca_fumicolor	0	0	0	0	0	0	0	3950	dry	P	17.5	ground	open	mid_understory	insectivore	solitary	0	resident
TYRANNIDAE	Ochthoeca_fumicolor	0	0	0	0	0	0	0	3950	dry	P	18	ground	open	mid_understory	insectivore	solitary	0	resident
TYRANNIDAE	Ochthoeca_fumicolor	0	0	0	0	0	0	0	3950	dry	P	18	ground	open	mid_understory	insectivore	solitary	0	resident
TYRANNIDAE	Ochthoeca_rufipectoralis	0	0	0	0	0	0	0	2900	dry	AF	9	ground	open	mid_understory	insectivore	solitary	1	resident
TYRANNIDAE	Ochthoeca_rufipectoralis	0	0	0	0	0	0	0	2900	rainy	AF	11	ground	open	mid_understory	insectivore	solitary	1	resident
TYRANNIDAE	Ochthoeca_rufipectoralis	0	0	0	0	0	0	0	3300	dry	E_G_AF	12	ground	open	mid_understory	insectivore	solitary	1	resident
TROCHILIDAE	Opisthoprora_euryptera	0	1	0	0	0	0	1	3100	rainy	E_AF_P	na	mid_understory	open	mid_understory	nectarivore_insectivore	solitary	0	resident
TROCHILIDAE	Opisthoprora_euryptera	0	0	0	0	0	0	0	3100	dry	E_AF_P	na	mid_understory	open	mid_understory	nectarivore_insectivore	solitary	0	resident
PARULIDAE	Oporornis_philadelphia	0	0	0	0	0	0	0	2560	rainy	V_U	8.5	ground	open	ground	insectivore	solitary	1	migrant
THRAUPIDAE	Oryzoborus_angolensis	0	0	0	0	0	0	0	640	rainy	TRF_U	8.9	mid_understory	open	ground	granivore	solitary	0	resident
THRAUPIDAE	Oryzoborus_angolensis	0	0	0	0	0	0	0	640	rainy	TRF_U	9.6	mid_understory	open	ground	granivore	solitary	0	resident
THRAUPIDAE	Oryzoborus_angolensis	0	0	0	0	0	0	0	640	rainy	TRF_U	9.9	mid_understory	open	ground	granivore	solitary	0	resident
THRAUPIDAE	Oryzoborus_angolensis	0	0	0	0	0	0	0	640	rainy	TRF_U	12.8	mid_understory	open	ground	granivore	solitary	0	resident
THRAUPIDAE	Oryzoborus_angolensis	0	0	0	0	0	0	0	640	rainy	TRF_U	12.9	mid_understory	open	ground	granivore	solitary	0	resident
THRAUPIDAE	Oryzoborus_angolensis	0	0	0	0	0	0	0	640	rainy	TRF_U	14.5	mid_understory	open	ground	granivore	solitary	0	resident
TROCHILIDAE	Oxypogon_guerinii	0	0	0	0	0	0	0	3100	rainy	E_AF_P	5.8	ground	open	mid_understory	nectarivore_insectivore	solitary	0	resident
TROCHILIDAE	Oxypogon_guerinii	0	0	0	0	0	0	0	3950	dry	P	4.5	ground	open	mid_understory	nectarivore_insectivore	solitary	0	resident
TROCHILIDAE	Oxypogon_guerinii	0	0	0	0	0	0	0	3950	dry	P	5	ground	open	mid_understory	nectarivore_insectivore	solitary	0	resident
TROCHILIDAE	Oxypogon_guerinii	0	0	0	0	0	0	0	3950	dry	P	8	ground	open	mid_understory	nectarivore_insectivore	solitary	0	resident
TITYRIDAE	Pachyramphus_polychopterus	0	0	0	0	0	0	0	130	rainy	E_S_GF	18.9	canopy	closed	mid_understory	frugivore	solitary	1	resident
TITYRIDAE	Pachyramphus_polychopterus	0	0	0	0	0	0	0	130	rainy	E_S_GF	20.5	canopy	closed	mid_understory	frugivore	solitary	1	resident
TITYRIDAE	Pachyramphus_polychopterus	0	0	1	0	0	0	1	450	rainy	E_S_GF	21	canopy	closed	mid_understory	frugivore	solitary	1	resident
TITYRIDAE	Pachyramphus_polychopterus	0	0	0	1	0	0	1	450	rainy	E_S_GF	16.5	canopy	closed	mid_understory	frugivore	solitary	1	resident
TITYRIDAE	Pachyramphus_polychopterus	0	0	0	0	0	0	0	450	rainy	E_S_GF	20	canopy	closed	mid_understory	frugivore	solitary	1	resident
TITYRIDAE	Pachyramphus_polychopterus	0	0	0	0	0	0	0	450	rainy	E_S_GF	21.5	canopy	closed	mid_understory	frugivore	solitary	1	resident
TITYRIDAE	Pachyramphus_polychopterus	0	0	0	0	0	0	0	450	rainy	E_S_GF	22	canopy	closed	mid_understory	frugivore	solitary	1	resident
TITYRIDAE	Pachyramphus_polychopterus	0	0	0	0	0	0	0	450	rainy	E_S_GF	23	canopy	closed	mid_understory	frugivore	solitary	1	resident
TITYRIDAE	Pachyramphus_versicolor	0	1	0	0	0	0	1	2400	dry	AF	17.5	mid_understory	closed	canopy	frugivore_insectivore	solitary	0	resident
THRAUPIDAE	Paroaria_gularis	0	0	0	0	1	0	1	130	rainy	E_S_GF	25	mid_understory	open	ground	granivore	solitary	0	resident
TYRANNIDAE	Phaeomyias_murina	0	0	0	0	0	0	0	130	rainy	E_S_GF	8.2	mid_understory	open	mid_understory	insectivore	solitary	0	resident
TYRANNIDAE	Phaeomyias_murina	0	0	0	0	0	0	0	130	rainy	E_S_GF	10	mid_understory	open	mid_understory	insectivore	solitary	0	resident
TROCHILIDAE	Phaethornis_augusti	0	0	0	0	0	0	0	450	rainy	E_S_GF	4.5	mid_understory	open	mid_understory	nectarivore_insectivore	solitary	0	resident
TROCHILIDAE	Phaethornis_augusti	0	0	0	0	0	0	0	450	rainy	E_S_GF	5	mid_understory	open	mid_understory	nectarivore_insectivore	solitary	0	resident
TROCHILIDAE	Phaethornis_augusti	0	0	0	0	0	0	0	450	rainy	E_S_GF	5.5	mid_understory	open	mid_understory	nectarivore_insectivore	solitary	0	resident
TROCHILIDAE	Phaethornis_augusti	0	0	0	0	0	0	0	450	rainy	E_S_GF	6	mid_understory	open	mid_understory	nectarivore_insectivore	solitary	0	resident
TROCHILIDAE	Phaethornis_griseogularis	0	0	0	0	0	0	0	450	rainy	E_S_GF	2.3	mid_understory	open	mid_understory	nectarivore_insectivore	solitary	0	resident
TROCHILIDAE	Phaethornis_hispidus	0	0	0	0	0	0	0	130	rainy	E_S_GF	4.4	mid_understory	open	mid_understory	nectarivore_insectivore	solitary	0	resident
TROCHILIDAE	Phaethornis_hispidus	0	0	0	0	0	0	0	130	rainy	E_S_GF	4.8	mid_understory	open	mid_understory	nectarivore_insectivore	solitary	0	resident
TROCHILIDAE	Phaethornis_hispidus	0	0	0	0	0	0	0	130	rainy	E_S_GF	5.2	mid_understory	open	mid_understory	nectarivore_insectivore	solitary	0	resident
TROCHILIDAE	Phaethornis_hispidus	1	0	0	0	0	0	1	640	rainy	TRF_U	4.4	mid_understory	open	mid_understory	nectarivore_insectivore	solitary	0	resident
TROCHILIDAE	Phaethornis_hispidus	0	0	0	0	0	0	0	640	rainy	TRF_U	5.3	mid_understory	open	mid_understory	nectarivore_insectivore	solitary	0	resident
TROCHILIDAE	Phaethornis_syrmatophorus	0	0	0	0	0	0	0	2400	dry	AF	5.5	mid_understory	open	mid_understory	nectarivore_insectivore	solitary	0	resident
TROCHILIDAE	Phaethornis_syrmatophorus	0	0	0	0	0	0	0	2400	dry	AF	5.5	mid_understory	open	mid_understory	nectarivore_insectivore	solitary	0	resident
TROCHILIDAE	Phaethornis_syrmatophorus	0	0	0	0	0	0	0	2400	dry	AF	6	mid_understory	open	mid_understory	nectarivore_insectivore	solitary	0	resident
CARDINALIDAE	Pheucticus_ludovicianus	0	0	0	0	0	0	0	2560	dry	V_U	43.2	mid_understory	open	canopy	omnivore	groups_flocks	0	migrant
THRAUPIDAE	Phrygilus_unicolor	0	1	0	0	0	0	1	3950	dry	P	28.5	mid_understory	open	understory_ground	granivore	groups_flocks	0	resident
THRAUPIDAE	Phrygilus_unicolor	0	0	0	0	0	0	0	3950	rainy	P	19.5	mid_understory	open	understory_ground	granivore	groups_flocks	0	resident
THRAUPIDAE	Phrygilus_unicolor	0	0	0	0	0	0	0	3950	rainy	P	21.5	mid_understory	open	understory_ground	granivore	groups_flocks	0	resident
THRAUPIDAE	Phrygilus_unicolor	0	0	0	0	0	0	0	3950	rainy	P	21.5	mid_understory	open	understory_ground	granivore	groups_flocks	0	resident
THRAUPIDAE	Phrygilus_unicolor	0	0	0	0	0	0	0	3950	rainy	P	21.5	mid_understory	open	understory_ground	granivore	groups_flocks	0	resident
THRAUPIDAE	Phrygilus_unicolor	0	0	0	0	0	0	0	3950	rainy	P	22	mid_understory	open	understory_ground	granivore	groups_flocks	0	resident
THRAUPIDAE	Phrygilus_unicolor	0	0	0	0	0	0	0	3950	rainy	P	22	mid_understory	open	understory_ground	granivore	groups_flocks	0	resident
THRAUPIDAE	Phrygilus_unicolor	0	0	0	0	0	0	0	3950	rainy	P	22.5	mid_understory	open	understory_ground	granivore	groups_flocks	0	resident
THRAUPIDAE	Phrygilus_unicolor	0	0	0	0	0	0	0	3950	rainy	P	22.5	mid_understory	open	understory_ground	granivore	groups_flocks	0	resident
THRAUPIDAE	Phrygilus_unicolor	0	0	0	0	0	0	0	3950	rainy	P	22.5	mid_understory	open	understory_ground	granivore	groups_flocks	0	resident
THRAUPIDAE	Phrygilus_unicolor	0	0	0	0	0	0	0	3950	rainy	P	22.5	mid_understory	open	understory_ground	granivore	groups_flocks	0	resident
THRAUPIDAE	Phrygilus_unicolor	0	0	0	0	0	0	0	3950	rainy	P	23	mid_understory	open	understory_ground	granivore	groups_flocks	0	resident
THRAUPIDAE	Phrygilus_unicolor	0	0	0	0	0	0	0	3950	rainy	P	23	mid_understory	open	understory_ground	granivore	groups_flocks	0	resident
THRAUPIDAE	Phrygilus_unicolor	0	0	0	0	0	0	0	3950	rainy	P	23.5	mid_understory	open	understory_ground	granivore	groups_flocks	0	resident
THRAUPIDAE	Phrygilus_unicolor	0	0	0	0	0	0	0	3950	rainy	P	24	mid_understory	open	understory_ground	granivore	groups_flocks	0	resident
THRAUPIDAE	Phrygilus_unicolor	0	0	0	0	0	0	0	3950	rainy	P	24	mid_understory	open	understory_ground	granivore	groups_flocks	0	resident
THRAUPIDAE	Phrygilus_unicolor	0	0	0	0	0	0	0	3950	rainy	P	24	mid_understory	open	understory_ground	granivore	groups_flocks	0	resident
THRAUPIDAE	Phrygilus_unicolor	0	0	0	0	0	0	0	3950	rainy	P	24.5	mid_understory	open	understory_ground	granivore	groups_flocks	0	resident
THRAUPIDAE	Phrygilus_unicolor	0	0	0	0	0	0	0	3950	rainy	P	25	mid_understory	open	understory_ground	granivore	groups_flocks	0	resident
THRAUPIDAE	Phrygilus_unicolor	0	0	0	0	0	0	0	3950	rainy	P	25	mid_understory	open	understory_ground	granivore	groups_flocks	0	resident
THRAUPIDAE	Phrygilus_unicolor	0	0	0	0	0	0	0	3950	rainy	P	25	mid_understory	open	understory_ground	granivore	groups_flocks	0	resident
THRAUPIDAE	Phrygilus_unicolor	0	0	0	0	0	0	0	3950	rainy	P	25.5	mid_understory	open	understory_ground	granivore	groups_flocks	0	resident
THRAUPIDAE	Phrygilus_unicolor	0	0	0	0	0	0	0	3950	rainy	P	25.5	mid_understory	open	understory_ground	granivore	groups_flocks	0	resident
THRAUPIDAE	Phrygilus_unicolor	0	0	0	0	0	0	0	3950	rainy	P	25.5	mid_understory	open	understory_ground	granivore	groups_flocks	0	resident
THRAUPIDAE	Phrygilus_unicolor	0	0	0	0	0	0	0	3950	rainy	P	25.5	mid_understory	open	understory_ground	granivore	groups_flocks	0	resident
THRAUPIDAE	Phrygilus_unicolor	0	0	0	0	0	0	0	3950	rainy	P	25.5	mid_understory	open	understory_ground	granivore	groups_flocks	0	resident
THRAUPIDAE	Phrygilus_unicolor	0	0	0	0	0	0	0	3950	rainy	P	25.5	mid_understory	open	understory_ground	granivore	groups_flocks	0	resident
THRAUPIDAE	Phrygilus_unicolor	0	0	0	0	0	0	0	3950	rainy	P	25.5	mid_understory	open	understory_ground	granivore	groups_flocks	0	resident
THRAUPIDAE	Phrygilus_unicolor	0	0	0	0	0	0	0	3950	rainy	P	25.5	mid_understory	open	understory_ground	granivore	groups_flocks	0	resident
THRAUPIDAE	Phrygilus_unicolor	0	0	0	0	0	0	0	3950	rainy	P	25.5	mid_understory	open	understory_ground	granivore	groups_flocks	0	resident
THRAUPIDAE	Phrygilus_unicolor	0	0	0	0	0	0	0	3950	rainy	P	26	mid_understory	open	understory_ground	granivore	groups_flocks	0	resident
THRAUPIDAE	Phrygilus_unicolor	0	0	0	0	0	0	0	3950	rainy	P	26	mid_understory	open	understory_ground	granivore	groups_flocks	0	resident
THRAUPIDAE	Phrygilus_unicolor	0	0	0	0	0	0	0	3950	rainy	P	26	mid_understory	open	understory_ground	granivore	groups_flocks	0	resident
THRAUPIDAE	Phrygilus_unicolor	0	0	0	0	0	0	0	3950	rainy	P	26	mid_understory	open	understory_ground	granivore	groups_flocks	0	resident
THRAUPIDAE	Phrygilus_unicolor	0	0	0	0	0	0	0	3950	rainy	P	26	mid_understory	open	understory_ground	granivore	groups_flocks	0	resident
THRAUPIDAE	Phrygilus_unicolor	0	0	0	0	0	0	0	3950	rainy	P	26	mid_understory	open	understory_ground	granivore	groups_flocks	0	resident
THRAUPIDAE	Phrygilus_unicolor	0	0	0	0	0	0	0	3950	rainy	P	26	mid_understory	open	understory_ground	granivore	groups_flocks	0	resident
THRAUPIDAE	Phrygilus_unicolor	0	0	0	0	0	0	0	3950	rainy	P	26.5	mid_understory	open	understory_ground	granivore	groups_flocks	0	resident
THRAUPIDAE	Phrygilus_unicolor	0	0	0	0	0	0	0	3950	rainy	P	26.5	mid_understory	open	understory_ground	granivore	groups_flocks	0	resident
THRAUPIDAE	Phrygilus_unicolor	0	0	0	0	0	0	0	3950	rainy	P	26.5	mid_understory	open	understory_ground	granivore	groups_flocks	0	resident
THRAUPIDAE	Phrygilus_unicolor	0	0	0	0	0	0	0	3950	rainy	P	26.5	mid_understory	open	understory_ground	granivore	groups_flocks	0	resident
THRAUPIDAE	Phrygilus_unicolor	0	0	0	0	0	0	0	3950	rainy	P	26.5	mid_understory	open	understory_ground	granivore	groups_flocks	0	resident
THRAUPIDAE	Phrygilus_unicolor	0	0	0	0	0	0	0	3950	rainy	P	26.5	mid_understory	open	understory_ground	granivore	groups_flocks	0	resident
THRAUPIDAE	Phrygilus_unicolor	0	0	0	0	0	0	0	3950	rainy	P	27	mid_understory	open	understory_ground	granivore	groups_flocks	0	resident
THRAUPIDAE	Phrygilus_unicolor	0	0	0	0	0	0	0	3950	rainy	P	27	mid_understory	open	understory_ground	granivore	groups_flocks	0	resident
THRAUPIDAE	Phrygilus_unicolor	0	0	0	0	0	0	0	3950	rainy	P	27	mid_understory	open	understory_ground	granivore	groups_flocks	0	resident
THRAUPIDAE	Phrygilus_unicolor	0	0	0	0	0	0	0	3950	rainy	P	27	mid_understory	open	understory_ground	granivore	groups_flocks	0	resident
THRAUPIDAE	Phrygilus_unicolor	0	0	0	0	0	0	0	3950	rainy	P	27	mid_understory	open	understory_ground	granivore	groups_flocks	0	resident
THRAUPIDAE	Phrygilus_unicolor	0	0	0	0	0	0	0	3950	rainy	P	27	mid_understory	open	understory_ground	granivore	groups_flocks	0	resident
THRAUPIDAE	Phrygilus_unicolor	0	0	0	0	0	0	0	3950	rainy	P	27	mid_understory	open	understory_ground	granivore	groups_flocks	0	resident
THRAUPIDAE	Phrygilus_unicolor	0	0	0	0	0	0	0	3950	rainy	P	27	mid_understory	open	understory_ground	granivore	groups_flocks	0	resident
THRAUPIDAE	Phrygilus_unicolor	0	0	0	0	0	0	0	3950	rainy	P	27	mid_understory	open	understory_ground	granivore	groups_flocks	0	resident
THRAUPIDAE	Phrygilus_unicolor	0	0	0	0	0	0	0	3950	rainy	P	27	mid_understory	open	understory_ground	granivore	groups_flocks	0	resident
THRAUPIDAE	Phrygilus_unicolor	0	0	0	0	0	0	0	3950	rainy	P	27.5	mid_understory	open	understory_ground	granivore	groups_flocks	0	resident
THRAUPIDAE	Phrygilus_unicolor	0	0	0	0	0	0	0	3950	rainy	P	27.5	mid_understory	open	understory_ground	granivore	groups_flocks	0	resident
THRAUPIDAE	Phrygilus_unicolor	0	0	0	0	0	0	0	3950	rainy	P	27.5	mid_understory	open	understory_ground	granivore	groups_flocks	0	resident
THRAUPIDAE	Phrygilus_unicolor	0	0	0	0	0	0	0	3950	rainy	P	27.5	mid_understory	open	understory_ground	granivore	groups_flocks	0	resident
THRAUPIDAE	Phrygilus_unicolor	0	0	0	0	0	0	0	3950	dry	P	27.5	mid_understory	open	understory_ground	granivore	groups_flocks	0	resident
THRAUPIDAE	Phrygilus_unicolor	0	0	0	0	0	0	0	3950	dry	P	27.5	mid_understory	open	understory_ground	granivore	groups_flocks	0	resident
THRAUPIDAE	Phrygilus_unicolor	0	0	0	0	0	0	0	3950	dry	P	27.5	mid_understory	open	understory_ground	granivore	groups_flocks	0	resident
THRAUPIDAE	Phrygilus_unicolor	0	0	0	0	0	0	0	3950	dry	P	27.5	mid_understory	open	understory_ground	granivore	groups_flocks	0	resident
THRAUPIDAE	Phrygilus_unicolor	0	0	0	0	0	0	0	3950	dry	P	27.5	mid_understory	open	understory_ground	granivore	groups_flocks	0	resident
THRAUPIDAE	Phrygilus_unicolor	0	0	0	0	0	0	0	3950	dry	P	27.5	mid_understory	open	understory_ground	granivore	groups_flocks	0	resident
THRAUPIDAE	Phrygilus_unicolor	0	0	0	0	0	0	0	3950	dry	P	27.5	mid_understory	open	understory_ground	granivore	groups_flocks	0	resident
THRAUPIDAE	Phrygilus_unicolor	0	0	0	0	0	0	0	3950	dry	P	27.5	mid_understory	open	understory_ground	granivore	groups_flocks	0	resident
THRAUPIDAE	Phrygilus_unicolor	0	0	0	0	0	0	0	3950	dry	P	28	mid_understory	open	understory_ground	granivore	groups_flocks	0	resident
THRAUPIDAE	Phrygilus_unicolor	0	0	0	0	0	0	0	3950	dry	P	28	mid_understory	open	understory_ground	granivore	groups_flocks	0	resident
THRAUPIDAE	Phrygilus_unicolor	0	0	0	0	0	0	0	3950	dry	P	28	mid_understory	open	understory_ground	granivore	groups_flocks	0	resident
THRAUPIDAE	Phrygilus_unicolor	0	0	0	0	0	0	0	3950	dry	P	28	mid_understory	open	understory_ground	granivore	groups_flocks	0	resident
THRAUPIDAE	Phrygilus_unicolor	0	0	0	0	0	0	0	3950	dry	P	28	mid_understory	open	understory_ground	granivore	groups_flocks	0	resident
THRAUPIDAE	Phrygilus_unicolor	0	0	0	0	0	0	0	3950	dry	P	28	mid_understory	open	understory_ground	granivore	groups_flocks	0	resident
THRAUPIDAE	Phrygilus_unicolor	0	0	0	0	0	0	0	3950	dry	P	28	mid_understory	open	understory_ground	granivore	groups_flocks	0	resident
THRAUPIDAE	Phrygilus_unicolor	0	0	0	0	0	0	0	3950	dry	P	28	mid_understory	open	understory_ground	granivore	groups_flocks	0	resident
THRAUPIDAE	Phrygilus_unicolor	0	0	0	0	0	0	0	3950	dry	P	28	mid_understory	open	understory_ground	granivore	groups_flocks	0	resident
THRAUPIDAE	Phrygilus_unicolor	0	0	0	0	0	0	0	3950	dry	P	28	mid_understory	open	understory_ground	granivore	groups_flocks	0	resident
THRAUPIDAE	Phrygilus_unicolor	0	0	0	0	0	0	0	3950	dry	P	28	mid_understory	open	understory_ground	granivore	groups_flocks	0	resident
THRAUPIDAE	Phrygilus_unicolor	0	0	0	0	0	0	0	3950	dry	P	28	mid_understory	open	understory_ground	granivore	groups_flocks	0	resident
THRAUPIDAE	Phrygilus_unicolor	0	0	0	0	0	0	0	3950	dry	P	28.2	mid_understory	open	understory_ground	granivore	groups_flocks	0	resident
THRAUPIDAE	Phrygilus_unicolor	0	0	0	0	0	0	0	3950	dry	P	28.2	mid_understory	open	understory_ground	granivore	groups_flocks	0	resident
THRAUPIDAE	Phrygilus_unicolor	0	0	0	0	0	0	0	3950	dry	P	28.5	mid_understory	open	understory_ground	granivore	groups_flocks	0	resident
THRAUPIDAE	Phrygilus_unicolor	0	0	0	0	0	0	0	3950	dry	P	28.5	mid_understory	open	understory_ground	granivore	groups_flocks	0	resident
THRAUPIDAE	Phrygilus_unicolor	0	0	0	0	0	0	0	3950	dry	P	28.5	mid_understory	open	understory_ground	granivore	groups_flocks	0	resident
THRAUPIDAE	Phrygilus_unicolor	0	0	0	0	0	0	0	3950	dry	P	29	mid_understory	open	understory_ground	granivore	groups_flocks	0	resident
THRAUPIDAE	Phrygilus_unicolor	0	0	0	0	0	0	0	3950	dry	P	29	mid_understory	open	understory_ground	granivore	groups_flocks	0	resident
THRAUPIDAE	Phrygilus_unicolor	0	0	0	0	0	0	0	3950	dry	P	29	mid_understory	open	understory_ground	granivore	groups_flocks	0	resident
THRAUPIDAE	Phrygilus_unicolor	0	0	0	0	0	0	0	3950	dry	P	29	mid_understory	open	understory_ground	granivore	groups_flocks	0	resident
THRAUPIDAE	Phrygilus_unicolor	0	0	0	0	0	0	0	3950	dry	P	29	mid_understory	open	understory_ground	granivore	groups_flocks	0	resident
THRAUPIDAE	Phrygilus_unicolor	0	0	0	0	0	0	0	3950	dry	P	29	mid_understory	open	understory_ground	granivore	groups_flocks	0	resident
THRAUPIDAE	Phrygilus_unicolor	0	0	0	0	0	0	0	3950	dry	P	29	mid_understory	open	understory_ground	granivore	groups_flocks	0	resident
THRAUPIDAE	Phrygilus_unicolor	0	0	0	0	0	0	0	3950	dry	P	29.5	mid_understory	open	understory_ground	granivore	groups_flocks	0	resident
THRAUPIDAE	Phrygilus_unicolor	0	0	0	0	0	0	0	3950	dry	P	29.5	mid_understory	open	understory_ground	granivore	groups_flocks	0	resident
THRAUPIDAE	Phrygilus_unicolor	0	0	0	0	0	0	0	3950	dry	P	29.5	mid_understory	open	understory_ground	granivore	groups_flocks	0	resident
THRAUPIDAE	Phrygilus_unicolor	0	0	0	0	0	0	0	3950	dry	P	29.5	mid_understory	open	understory_ground	granivore	groups_flocks	0	resident
THRAUPIDAE	Phrygilus_unicolor	0	0	0	0	0	0	0	3950	dry	P	29.5	mid_understory	open	understory_ground	granivore	groups_flocks	0	resident
THRAUPIDAE	Phrygilus_unicolor	0	0	0	0	0	0	0	3950	rainy	P	30	mid_understory	open	understory_ground	granivore	groups_flocks	0	resident
THRAUPIDAE	Phrygilus_unicolor	0	0	0	0	0	0	0	3950	rainy	P	30	mid_understory	open	understory_ground	granivore	groups_flocks	0	resident
THRAUPIDAE	Phrygilus_unicolor	0	0	0	0	0	0	0	3950	rainy	P	30	mid_understory	open	understory_ground	granivore	groups_flocks	0	resident
THRAUPIDAE	Phrygilus_unicolor	0	0	0	0	0	0	0	3950	rainy	P	30	mid_understory	open	understory_ground	granivore	groups_flocks	0	resident
THRAUPIDAE	Phrygilus_unicolor	0	0	0	0	0	0	0	3950	rainy	P	30	mid_understory	open	understory_ground	granivore	groups_flocks	0	resident
THRAUPIDAE	Phrygilus_unicolor	0	0	0	0	0	0	0	3950	rainy	P	30	mid_understory	open	understory_ground	granivore	groups_flocks	0	resident
THRAUPIDAE	Phrygilus_unicolor	0	0	0	0	0	0	0	3950	rainy	P	30	mid_understory	open	understory_ground	granivore	groups_flocks	0	resident
THRAUPIDAE	Phrygilus_unicolor	0	0	0	0	0	0	0	3950	rainy	P	30	mid_understory	open	understory_ground	granivore	groups_flocks	0	resident
THRAUPIDAE	Phrygilus_unicolor	0	0	0	0	0	0	0	3950	rainy	P	30.5	mid_understory	open	understory_ground	granivore	groups_flocks	0	resident
THRAUPIDAE	Phrygilus_unicolor	0	0	0	0	0	0	0	3950	rainy	P	30.5	mid_understory	open	understory_ground	granivore	groups_flocks	0	resident
THRAUPIDAE	Phrygilus_unicolor	0	0	0	0	0	0	0	3950	rainy	P	31	mid_understory	open	understory_ground	granivore	groups_flocks	0	resident
THRAUPIDAE	Phrygilus_unicolor	0	0	0	0	0	0	0	3950	rainy	P	31	mid_understory	open	understory_ground	granivore	groups_flocks	0	resident
THRAUPIDAE	Phrygilus_unicolor	0	0	0	0	0	0	0	3950	rainy	P	31	mid_understory	open	understory_ground	granivore	groups_flocks	0	resident
THRAUPIDAE	Phrygilus_unicolor	0	0	0	0	0	0	0	3950	rainy	P	32	mid_understory	open	understory_ground	granivore	groups_flocks	0	resident
THRAUPIDAE	Phrygilus_unicolor	0	0	0	0	0	0	0	3950	rainy	P	32	mid_understory	open	understory_ground	granivore	groups_flocks	0	resident
THRAUPIDAE	Phrygilus_unicolor	0	0	0	0	0	0	0	3950	rainy	P	32	mid_understory	open	understory_ground	granivore	groups_flocks	0	resident
THRAUPIDAE	Phrygilus_unicolor	0	0	0	0	0	0	0	3950	rainy	P	32	mid_understory	open	understory_ground	granivore	groups_flocks	0	resident
THRAUPIDAE	Phrygilus_unicolor	0	0	0	0	0	0	0	3950	rainy	P	32.5	mid_understory	open	understory_ground	granivore	groups_flocks	0	resident
THRAUPIDAE	Phrygilus_unicolor	0	0	0	0	0	0	0	3950	rainy	P	33	mid_understory	open	understory_ground	granivore	groups_flocks	0	resident
THRAUPIDAE	Phrygilus_unicolor	0	0	0	0	0	0	0	3950	rainy	P	33.5	mid_understory	open	understory_ground	granivore	groups_flocks	0	resident
THRAUPIDAE	Phrygilus_unicolor	0	0	0	0	0	0	0	3950	rainy	P	34	mid_understory	open	understory_ground	granivore	groups_flocks	0	resident
THRAUPIDAE	Phrygilus_unicolor	0	0	0	0	0	0	0	3950	rainy	P	41.5	mid_understory	open	understory_ground	granivore	groups_flocks	0	resident
TYRANNIDAE	Phyllomyias_nigrocapillus	0	0	0	0	0	0	0	2900	dry	AF	9	canopy	open	mid_understory	insectivore	solitary	1	resident
TYRANNIDAE	Phyllomyias_nigrocapillus	0	0	0	0	0	0	0	2900	rainy	AF	9.5	canopy	open	mid_understory	insectivore	solitary	1	resident
TYRANNIDAE	Phyllomyias_nigrocapillus	1	1	0	0	0	0	1	3100	rainy	E_AF_P	9.5	canopy	open	mid_understory	insectivore	solitary	1	resident
TYRANNIDAE	Phyllomyias_nigrocapillus	0	0	0	0	0	0	0	3100	rainy	E_AF_P	9.5	canopy	open	mid_understory	insectivore	solitary	1	resident
PIPRIDAE	Pipra_erythrocephala	1	0	0	0	0	0	1	450	rainy	E_S_GF	13	mid_understory	open	mid_understory	frugivore	solitary	0	resident
PIPRIDAE	Pipra_erythrocephala	0	0	0	1	0	0	1	450	rainy	E_S_GF	12.5	mid_understory	open	mid_understory	frugivore	solitary	0	resident
PIPRIDAE	Pipra_erythrocephala	0	0	0	0	0	0	0	450	rainy	E_S_GF	11.5	mid_understory	open	mid_understory	frugivore	solitary	0	resident
PIPRIDAE	Pipra_erythrocephala	0	0	0	0	0	0	0	450	rainy	E_S_GF	11.5	mid_understory	open	mid_understory	frugivore	solitary	0	resident
PIPRIDAE	Pipra_erythrocephala	0	0	0	0	0	0	0	450	rainy	E_S_GF	11.9	mid_understory	open	mid_understory	frugivore	solitary	0	resident
PIPRIDAE	Pipra_erythrocephala	0	0	0	0	0	0	0	450	rainy	E_S_GF	13.5	mid_understory	open	mid_understory	frugivore	solitary	0	resident
COTINGIDAE	Pipreola_riefferii	0	0	0	0	0	0	0	2400	dry	AF	36	mid_understory	open	mid_understory	frugivore	solitary	1	resident
CARDINALIDAE	Piranga_olivacea	0	0	1	0	0	0	1	2560	rainy	V_U	29	mid_understory	open	understory_ground	frugivore_insectivore	groups_flocks	0	migrant
CARDINALIDAE	Piranga_rubra	0	0	1	0	0	0	1	2560	dry	V_U	28	mid_understory	open	mid_understory	frugivore_insectivore	solitary	1	migrant
CARDINALIDAE	Piranga_rubra	0	0	1	0	0	0	1	2560	rainy	V_U	29.5	mid_understory	open	mid_understory	frugivore_insectivore	solitary	1	migrant
CARDINALIDAE	Piranga_rubra	0	0	0	0	0	0	0	2560	rainy	V_U	26	mid_understory	open	mid_understory	frugivore_insectivore	solitary	1	migrant
CARDINALIDAE	Piranga_rubra	0	0	0	0	0	0	0	2560	rainy	V_U	30.5	mid_understory	open	mid_understory	frugivore_insectivore	solitary	1	migrant
CARDINALIDAE	Piranga_rubra	0	0	0	0	0	0	0	2560	rainy	V_U	33	mid_understory	open	mid_understory	frugivore_insectivore	solitary	1	migrant
CARDINALIDAE	Piranga_rubra	0	0	0	0	0	0	0	2560	rainy	V_U	33	mid_understory	open	mid_understory	frugivore_insectivore	solitary	1	migrant
TYRANNIDAE	Pitangus_lictor	0	0	0	0	0	0	0	130	rainy	E_S_GF	18.4	mid_understory	open	air_or_water	insectivore	groups_flocks	0	resident
TYRANNIDAE	Pitangus_lictor	0	0	0	0	0	0	0	130	rainy	E_S_GF	20.9	mid_understory	open	air_or_water	insectivore	groups_flocks	0	resident
TYRANNIDAE	Pitangus_lictor	0	0	0	0	0	0	0	450	rainy	E_S_GF	23.7	mid_understory	open	air_or_water	insectivore	groups_flocks	0	resident
TYRANNIDAE	Pitangus_lictor	0	0	0	0	0	0	0	640	rainy	TRF_U	24	mid_understory	open	air_or_water	insectivore	groups_flocks	0	resident
TYRANNIDAE	Pitangus_sulphuratus	0	0	0	0	1	0	1	450	rainy	E_S_GF	51.8	canopy	open	mid_understory	frugivore_insectivore	solitary	0	resident
TYRANNIDAE	Pitangus_sulphuratus	0	0	0	0	0	0	0	450	rainy	E_S_GF	50	canopy	open	mid_understory	frugivore_insectivore	solitary	0	resident
TYRANNIDAE	Pitangus_sulphuratus	0	0	0	0	0	0	0	640	rainy	TRF_U	47.9	canopy	open	mid_understory	frugivore_insectivore	solitary	0	resident
TYRANNIDAE	Pitangus_sulphuratus	0	0	0	0	0	0	0	640	rainy	TRF_U	50	canopy	open	mid_understory	frugivore_insectivore	solitary	0	resident
TYRANNIDAE	Pitangus_sulphuratus	0	0	0	0	0	0	0	640	rainy	TRF_U	61.2	canopy	open	mid_understory	frugivore_insectivore	solitary	0	resident
TYRANNIDAE	Poecilotriccus_ruficeps	0	0	0	0	0	0	0	2400	dry	AF	5	mid_understory	closed	mid_understory	insectivore	solitary	0	resident
TYRANNIDAE	Poecilotriccus_ruficeps	0	0	0	0	0	0	0	2400	dry	AF	6	mid_understory	closed	mid_understory	insectivore	solitary	0	resident
TYRANNIDAE	Poecilotriccus_ruficeps	0	0	0	0	0	0	0	2400	dry	AF	6	mid_understory	closed	mid_understory	insectivore	solitary	0	resident
TYRANNIDAE	Poecilotriccus_ruficeps	0	0	0	0	0	0	0	2400	dry	AF	7	mid_understory	closed	mid_understory	insectivore	solitary	0	resident
TYRANNIDAE	Poecilotriccus_ruficeps	0	0	0	0	0	0	0	2400	dry	AF	7	mid_understory	closed	mid_understory	insectivore	solitary	0	resident
TROCHILIDAE	Polytmus_guainumbi	0	0	0	0	0	0	0	130	rainy	E_S_GF	4.8	ground	open	mid_understory	nectarivore_insectivore	solitary	0	resident
TROCHILIDAE	Polytmus_guainumbi	0	0	0	0	0	0	0	130	rainy	E_S_GF	6	ground	open	mid_understory	nectarivore_insectivore	solitary	0	resident
TROCHILIDAE	Polytmus_guainumbi	0	0	0	0	0	0	0	130	rainy	E_S_GF	6	ground	open	mid_understory	nectarivore_insectivore	solitary	0	resident
FURNARIIDAE	Premnoplex_brunnescens	0	0	0	0	0	0	0	2400	dry	AF	17	ground	closed	mid_understory	insectivore	solitary	1	resident
FURNARIIDAE	Premnoplex_brunnescens	0	0	0	0	0	0	0	2400	dry	AF	18	ground	closed	mid_understory	insectivore	solitary	1	resident
FURNARIIDAE	Premnornis_guttuligera	0	0	0	0	0	0	0	2400	dry	AF	11.5	ground	closed	mid_understory	insectivore	solitary	1	resident
FURNARIIDAE	Premnornis_guttuligera	0	0	0	0	0	0	0	2400	dry	AF	16	ground	closed	mid_understory	insectivore	solitary	1	resident
ICTERIDAE	Psarocolius_decumanus	1	0	0	0	0	0	1	450	rainy	E_S_GF	216	canopy	closed	canopy	frugivore_insectivore	groups_flocks	1	resident
ICTERIDAE	Psarocolius_decumanus	1	0	0	0	0	0	1	450	rainy	E_S_GF	216	canopy	closed	canopy	frugivore_insectivore	groups_flocks	1	resident
ICTERIDAE	Psarocolius_decumanus	0	0	0	0	0	0	0	450	rainy	E_S_GF	215	canopy	closed	canopy	frugivore_insectivore	groups_flocks	1	resident
ICTERIDAE	Psarocolius_decumanus	0	0	0	0	0	0	0	450	rainy	E_S_GF	216	canopy	closed	canopy	frugivore_insectivore	groups_flocks	1	resident
FURNARIIDAE	Pseudocolaptes_boissonneautii	0	0	0	0	0	0	0	2900	dry	AF	40	ground	cavity	canopy	insectivore	solitary	1	resident
FURNARIIDAE	Pseudocolaptes_boissonneautii	0	0	0	0	0	0	0	3300	dry	E_G_AF	42	ground	cavity	canopy	insectivore	solitary	1	resident
RAMPHASTIDAE	Pteroglossus_pluricinctus	0	0	0	0	0	0	0	450	rainy	E_S_GF	262	ground	cavity	canopy	omnivore	groups_flocks	0	resident
TROCHILIDAE	Pterophanes_cyanopterus	0	0	0	0	0	0	0	3100	dry	E_AF_P	8.5	mid_understory	open	mid_understory	nectarivore_insectivore	solitary	1	resident
TROCHILIDAE	Pterophanes_cyanopterus	0	0	0	0	0	0	0	3100	dry	E_AF_P	10	mid_understory	open	mid_understory	nectarivore_insectivore	solitary	1	resident
TROCHILIDAE	Pterophanes_cyanopterus	0	0	0	0	0	0	0	3300	rainy	E_G_AF	9	mid_understory	open	mid_understory	nectarivore_insectivore	solitary	1	resident
TROCHILIDAE	Pterophanes_cyanopterus	0	0	0	0	0	0	0	3300	dry	E_G_AF	10	mid_understory	open	mid_understory	nectarivore_insectivore	solitary	1	resident
TYRANNIDAE	Pyrocephalus_rubinus	0	0	0	0	0	0	0	2560	rainy	V_U	10	mid_understory	open	mid_understory	insectivore	solitary	0	resident
TYRANNIDAE	Pyrocephalus_rubinus	0	0	0	0	0	0	0	2560	rainy	V_U	12	mid_understory	open	mid_understory	insectivore	solitary	0	resident
TYRANNIDAE	Pyrocephalus_rubinus	0	0	0	0	0	0	0	2560	rainy	V_U	13.2	mid_understory	open	mid_understory	insectivore	solitary	0	resident
TYRANNIDAE	Pyrocephalus_rubinus	0	0	0	0	0	0	0	2560	dry	V_U	14	mid_understory	open	mid_understory	insectivore	solitary	0	resident
TYRANNIDAE	Pyrrhomyias_cinnamomeus	0	0	0	0	0	0	0	3100	rainy	E_AF_P	10.2	ground	closed	mid_understory	insectivore	solitary	1	resident
PSITTACIDAE	Pyrrhura_calliptera	0	0	0	0	0	0	0	3100	rainy	E_AF_P	89	ground	cavity	canopy	frugivore	groups_flocks	0	resident
PSITTACIDAE	Pyrrhura_calliptera	0	0	0	0	0	0	0	3100	rainy	E_AF_P	90	ground	cavity	canopy	frugivore	groups_flocks	0	resident
THRAUPIDAE	Ramphocelus_carbo	0	0	1	0	0	0	1	130	rainy	E_S_GF	21.4	canopy	open	mid_understory	frugivore	groups_flocks	0	resident
THRAUPIDAE	Ramphocelus_carbo	0	0	1	0	0	0	1	130	rainy	E_S_GF	21.9	canopy	open	mid_understory	frugivore	groups_flocks	0	resident
THRAUPIDAE	Ramphocelus_carbo	0	0	0	0	1	0	1	130	rainy	E_S_GF	21.1	canopy	open	mid_understory	frugivore	groups_flocks	0	resident
THRAUPIDAE	Ramphocelus_carbo	0	0	0	0	1	0	1	130	rainy	E_S_GF	23.2	canopy	open	mid_understory	frugivore	groups_flocks	0	resident
THRAUPIDAE	Ramphocelus_carbo	0	0	0	0	0	0	0	130	rainy	E_S_GF	25.5	canopy	open	mid_understory	frugivore	groups_flocks	0	resident
THRAUPIDAE	Ramphocelus_carbo	0	0	0	0	0	0	0	130	rainy	E_S_GF	28	canopy	open	mid_understory	frugivore	groups_flocks	0	resident
THRAUPIDAE	Ramphocelus_carbo	1	0	0	0	0	0	1	450	rainy	E_S_GF	26	canopy	open	mid_understory	frugivore	groups_flocks	0	resident
THRAUPIDAE	Ramphocelus_carbo	0	0	1	0	0	0	1	450	rainy	E_S_GF	23	canopy	open	mid_understory	frugivore	groups_flocks	0	resident
THRAUPIDAE	Ramphocelus_carbo	0	0	1	0	0	0	1	450	rainy	E_S_GF	24	canopy	open	mid_understory	frugivore	groups_flocks	0	resident
THRAUPIDAE	Ramphocelus_carbo	0	0	0	1	0	0	1	450	rainy	E_S_GF	45	canopy	open	mid_understory	frugivore	groups_flocks	0	resident
THRAUPIDAE	Ramphocelus_carbo	0	0	0	0	1	0	1	450	rainy	E_S_GF	21.5	canopy	open	mid_understory	frugivore	groups_flocks	0	resident
THRAUPIDAE	Ramphocelus_carbo	0	0	0	0	0	0	0	450	rainy	E_S_GF	25.5	canopy	open	mid_understory	frugivore	groups_flocks	0	resident
THRAUPIDAE	Ramphocelus_carbo	0	0	0	0	0	0	0	450	rainy	E_S_GF	28.5	canopy	open	mid_understory	frugivore	groups_flocks	0	resident
THRAUPIDAE	Ramphocelus_carbo	0	0	0	0	0	0	0	450	rainy	E_S_GF	30	canopy	open	mid_understory	frugivore	groups_flocks	0	resident
THRAUPIDAE	Ramphocelus_carbo	0	0	0	0	0	0	0	450	rainy	E_S_GF	33	canopy	open	mid_understory	frugivore	groups_flocks	0	resident
THRAUPIDAE	Ramphocelus_carbo	0	0	0	0	1	0	1	640	rainy	TRF_U	22.5	canopy	open	mid_understory	frugivore	groups_flocks	0	resident
THRAUPIDAE	Ramphocelus_carbo	0	0	0	0	0	1	1	640	rainy	TRF_U	25	canopy	open	mid_understory	frugivore	groups_flocks	0	resident
THRAUPIDAE	Ramphocelus_carbo	0	0	0	0	0	0	0	640	rainy	TRF_U	17	canopy	open	mid_understory	frugivore	groups_flocks	0	resident
THRAUPIDAE	Ramphocelus_carbo	0	0	0	0	0	0	0	640	rainy	TRF_U	19.8	canopy	open	mid_understory	frugivore	groups_flocks	0	resident
THRAUPIDAE	Ramphocelus_carbo	0	0	0	0	0	0	0	640	rainy	TRF_U	20.7	canopy	open	mid_understory	frugivore	groups_flocks	0	resident
THRAUPIDAE	Ramphocelus_carbo	0	0	0	0	0	0	0	640	rainy	TRF_U	21.1	canopy	open	mid_understory	frugivore	groups_flocks	0	resident
THRAUPIDAE	Ramphocelus_carbo	0	0	0	0	0	0	0	640	rainy	TRF_U	21.5	canopy	open	mid_understory	frugivore	groups_flocks	0	resident
THRAUPIDAE	Ramphocelus_carbo	0	0	0	0	0	0	0	640	rainy	TRF_U	22.5	canopy	open	mid_understory	frugivore	groups_flocks	0	resident
THRAUPIDAE	Ramphocelus_carbo	0	0	0	0	0	0	0	640	rainy	TRF_U	22.6	canopy	open	mid_understory	frugivore	groups_flocks	0	resident
THRAUPIDAE	Ramphocelus_carbo	0	0	0	0	0	0	0	640	rainy	TRF_U	22.9	canopy	open	mid_understory	frugivore	groups_flocks	0	resident
THRAUPIDAE	Ramphocelus_carbo	0	0	0	0	0	0	0	640	rainy	TRF_U	23.1	canopy	open	mid_understory	frugivore	groups_flocks	0	resident
THRAUPIDAE	Ramphocelus_carbo	0	0	0	0	0	0	0	640	rainy	TRF_U	23.1	canopy	open	mid_understory	frugivore	groups_flocks	0	resident
THRAUPIDAE	Ramphocelus_carbo	0	0	0	0	0	0	0	640	rainy	TRF_U	23.8	canopy	open	mid_understory	frugivore	groups_flocks	0	resident
THRAUPIDAE	Ramphocelus_carbo	0	0	0	0	0	0	0	640	rainy	TRF_U	23.8	canopy	open	mid_understory	frugivore	groups_flocks	0	resident
THRAUPIDAE	Ramphocelus_carbo	0	0	0	0	0	0	0	640	rainy	TRF_U	23.8	canopy	open	mid_understory	frugivore	groups_flocks	0	resident
THRAUPIDAE	Ramphocelus_carbo	0	0	0	0	0	0	0	640	rainy	TRF_U	24	canopy	open	mid_understory	frugivore	groups_flocks	0	resident
THRAUPIDAE	Ramphocelus_carbo	0	0	0	0	0	0	0	640	rainy	TRF_U	24.6	canopy	open	mid_understory	frugivore	groups_flocks	0	resident
THRAUPIDAE	Ramphocelus_carbo	0	0	0	0	0	0	0	640	rainy	TRF_U	25	canopy	open	mid_understory	frugivore	groups_flocks	0	resident
THRAUPIDAE	Ramphocelus_carbo	0	0	0	0	0	0	0	640	rainy	TRF_U	25	canopy	open	mid_understory	frugivore	groups_flocks	0	resident
THRAUPIDAE	Ramphocelus_carbo	0	0	0	0	0	0	0	640	rainy	TRF_U	25	canopy	open	mid_understory	frugivore	groups_flocks	0	resident
THRAUPIDAE	Ramphocelus_carbo	0	0	0	0	0	0	0	640	rainy	TRF_U	25	canopy	open	mid_understory	frugivore	groups_flocks	0	resident
THRAUPIDAE	Ramphocelus_carbo	0	0	0	0	0	0	0	640	rainy	TRF_U	25.3	canopy	open	mid_understory	frugivore	groups_flocks	0	resident
THRAUPIDAE	Ramphocelus_carbo	0	0	0	0	0	0	0	640	rainy	TRF_U	25.4	canopy	open	mid_understory	frugivore	groups_flocks	0	resident
THRAUPIDAE	Ramphocelus_carbo	0	0	0	0	0	0	0	640	rainy	TRF_U	25.4	canopy	open	mid_understory	frugivore	groups_flocks	0	resident
THRAUPIDAE	Ramphocelus_carbo	0	0	0	0	0	0	0	640	rainy	TRF_U	25.6	canopy	open	mid_understory	frugivore	groups_flocks	0	resident
THRAUPIDAE	Ramphocelus_carbo	0	0	0	0	0	0	0	640	rainy	TRF_U	25.7	canopy	open	mid_understory	frugivore	groups_flocks	0	resident
THRAUPIDAE	Ramphocelus_carbo	0	0	0	0	0	0	0	640	rainy	TRF_U	25.8	canopy	open	mid_understory	frugivore	groups_flocks	0	resident
THRAUPIDAE	Ramphocelus_carbo	0	0	0	0	0	0	0	640	rainy	TRF_U	25.9	canopy	open	mid_understory	frugivore	groups_flocks	0	resident
THRAUPIDAE	Ramphocelus_carbo	0	0	0	0	0	0	0	640	rainy	TRF_U	26.1	canopy	open	mid_understory	frugivore	groups_flocks	0	resident
THRAUPIDAE	Ramphocelus_carbo	0	0	0	0	0	0	0	640	rainy	TRF_U	26.2	canopy	open	mid_understory	frugivore	groups_flocks	0	resident
THRAUPIDAE	Ramphocelus_carbo	0	0	0	0	0	0	0	640	rainy	TRF_U	27.3	canopy	open	mid_understory	frugivore	groups_flocks	0	resident
THRAUPIDAE	Ramphocelus_carbo	0	0	0	0	0	0	0	640	rainy	TRF_U	29.6	canopy	open	mid_understory	frugivore	groups_flocks	0	resident
THRAUPIDAE	Ramphocelus_carbo	0	0	0	0	0	0	0	640	rainy	TRF_U	30	canopy	open	mid_understory	frugivore	groups_flocks	0	resident
TROCHILIDAE	Ramphomicron_microrhynchum	0	0	0	0	0	0	0	3300	dry	E_G_AF	3	mid_understory	open	mid_understory	nectarivore_insectivore	groups_flocks	1	resident
TROCHILIDAE	Ramphomicron_microrhynchum	0	0	0	0	0	0	0	3300	dry	E_G_AF	3	mid_understory	open	mid_understory	nectarivore_insectivore	groups_flocks	1	resident
TROCHILIDAE	Ramphomicron_microrhynchum	0	0	0	0	0	0	0	3300	dry	E_G_AF	3.5	mid_understory	open	mid_understory	nectarivore_insectivore	groups_flocks	1	resident
TROCHILIDAE	Ramphomicron_microrhynchum	0	0	0	0	0	0	0	3300	dry	E_G_AF	4	mid_understory	open	mid_understory	nectarivore_insectivore	groups_flocks	1	resident
INCERTAE SEDIS	Saltator_maximus	1	0	0	0	0	0	1	450	rainy	E_S_GF	37.5	mid_understory	open	canopy	omnivore	solitary	1	resident
INCERTAE SEDIS	Saltator_maximus	0	0	0	0	1	0	1	450	rainy	E_S_GF	41.5	mid_understory	open	canopy	omnivore	solitary	1	resident
INCERTAE SEDIS	Saltator_maximus	0	0	0	0	1	0	1	450	rainy	E_S_GF	45.5	mid_understory	open	canopy	omnivore	solitary	1	resident
INCERTAE SEDIS	Saltator_maximus	0	0	0	0	0	0	0	450	rainy	E_S_GF	35	mid_understory	open	canopy	omnivore	solitary	1	resident
INCERTAE SEDIS	Saltator_maximus	0	0	0	0	0	0	0	450	rainy	E_S_GF	37	mid_understory	open	canopy	omnivore	solitary	1	resident
INCERTAE SEDIS	Saltator_maximus	0	0	0	0	0	0	0	450	rainy	E_S_GF	38	mid_understory	open	canopy	omnivore	solitary	1	resident
INCERTAE SEDIS	Saltator_maximus	0	0	0	0	0	0	0	450	rainy	E_S_GF	39.5	mid_understory	open	canopy	omnivore	solitary	1	resident
INCERTAE SEDIS	Saltator_maximus	0	0	0	0	0	0	0	450	rainy	E_S_GF	39.5	mid_understory	open	canopy	omnivore	solitary	1	resident
INCERTAE SEDIS	Saltator_maximus	0	0	0	0	0	0	0	450	rainy	E_S_GF	40	mid_understory	open	canopy	omnivore	solitary	1	resident
INCERTAE SEDIS	Saltator_maximus	0	0	0	0	0	0	0	450	rainy	E_S_GF	40.5	mid_understory	open	canopy	omnivore	solitary	1	resident
INCERTAE SEDIS	Saltator_maximus	0	0	0	0	1	0	1	640	rainy	TRF_U	43.7	mid_understory	open	canopy	omnivore	solitary	1	resident
INCERTAE SEDIS	Saltator_maximus	0	0	0	0	0	0	0	640	rainy	TRF_U	38	mid_understory	open	canopy	omnivore	solitary	1	resident
INCERTAE SEDIS	Saltator_maximus	0	0	0	0	0	0	0	640	rainy	TRF_U	38.5	mid_understory	open	canopy	omnivore	solitary	1	resident
INCERTAE SEDIS	Saltator_maximus	0	0	0	0	0	0	0	640	rainy	TRF_U	40	mid_understory	open	canopy	omnivore	solitary	1	resident
INCERTAE SEDIS	Saltator_maximus	0	0	0	0	0	0	0	640	rainy	TRF_U	46.1	mid_understory	open	canopy	omnivore	solitary	1	resident
THRAUPIDAE	Schistochlamys_melanopis	0	0	0	0	0	0	0	130	rainy	E_S_GF	35	mid_understory	open	mid_understory	frugivore	solitary	0	resident
THRAUPIDAE	Schistochlamys_melanopis	0	0	0	0	0	0	0	450	rainy	E_S_GF	28.4	mid_understory	open	mid_understory	frugivore	solitary	0	resident
RHINOCRYPTIDAE	Scytalopus_femoralis	0	0	0	0	0	0	0	2400	dry	AF	16	ground	closed	ground	insectivore	solitary	0	resident
RHINOCRYPTIDAE	Scytalopus_latebricola	0	0	0	0	0	0	0	2900	rainy	AF	15	ground	closed	ground	insectivore	solitary	0	resident
PARULIDAE	Seiurus_noveboracensis	0	0	0	0	0	0	0	2560	rainy	V_U	12	ground	open	air_or_water	insectivore	solitary	0	migrant
PARULIDAE	Setophaga_ruticilla	0	0	0	0	1	0	1	450	rainy	E_S_GF	8.7	mid_understory	open	mid_understory	frugivore_insectivore	solitary	1	migrant
PARULIDAE	Setophaga_ruticilla	0	0	0	0	0	0	0	450	rainy	E_S_GF	7	mid_understory	open	mid_understory	frugivore_insectivore	solitary	1	migrant
PARULIDAE	Setophaga_ruticilla	0	0	0	0	0	0	0	640	rainy	TRF_U	7.7	mid_understory	open	mid_understory	frugivore_insectivore	solitary	1	migrant
PARULIDAE	Setophaga_ruticilla	0	0	0	0	0	0	0	640	rainy	TRF_U	10.6	mid_understory	open	mid_understory	frugivore_insectivore	solitary	1	migrant
THRAUPIDAE	Sicalis_columbiana	0	0	0	0	1	0	1	130	rainy	E_S_GF	20.5	ground	cavity	ground	granivore	groups_flocks	0	resident
THRAUPIDAE	Sicalis_columbiana	0	0	0	0	1	0	1	130	rainy	E_S_GF	22.1	ground	cavity	ground	granivore	groups_flocks	0	resident
THRAUPIDAE	Sicalis_columbiana	0	0	0	0	0	0	0	130	rainy	E_S_GF	14.7	ground	cavity	ground	granivore	groups_flocks	0	resident
THRAUPIDAE	Sicalis_columbiana	0	0	0	0	0	0	0	130	rainy	E_S_GF	15.4	ground	cavity	ground	granivore	groups_flocks	0	resident
THRAUPIDAE	Sporophila_intermedia	0	0	0	0	0	0	0	130	rainy	E_S_GF	9.5	mid_understory	open	ground	granivore	solitary	0	resident
THRAUPIDAE	Sporophila_intermedia	0	0	0	0	0	0	0	640	rainy	TRF_U	6.1	mid_understory	open	ground	granivore	solitary	0	resident
THRAUPIDAE	Sporophila_intermedia	0	0	0	0	0	0	0	640	rainy	TRF_U	9.4	mid_understory	open	ground	granivore	solitary	0	resident
THRAUPIDAE	Sporophila_intermedia	0	0	0	0	0	0	0	640	rainy	TRF_U	11.7	mid_understory	open	ground	granivore	solitary	0	resident
THRAUPIDAE	Sporophila_intermedia	0	0	0	0	0	0	0	640	rainy	TRF_U	12.1	mid_understory	open	ground	granivore	solitary	0	resident
THRAUPIDAE	Sporophila_intermedia	0	0	0	0	0	0	0	640	rainy	TRF_U	12.2	mid_understory	open	ground	granivore	solitary	0	resident
THRAUPIDAE	Sporophila_intermedia	0	0	0	0	0	0	0	640	rainy	TRF_U	12.2	mid_understory	open	ground	granivore	solitary	0	resident
THRAUPIDAE	Sporophila_intermedia	0	0	0	0	0	0	0	640	rainy	TRF_U	12.6	mid_understory	open	ground	granivore	solitary	0	resident
THRAUPIDAE	Sporophila_intermedia	0	0	0	0	0	0	0	640	rainy	TRF_U	12.6	mid_understory	open	ground	granivore	solitary	0	resident
THRAUPIDAE	Sporophila_minuta	0	0	0	0	0	0	0	130	rainy	E_S_GF	11.6	mid_understory	open	ground	granivore	solitary	0	resident
THRAUPIDAE	Sporophila_minuta	0	0	0	0	0	0	0	640	rainy	TRF_U	6.6	mid_understory	open	ground	granivore	solitary	0	resident
THRAUPIDAE	Sporophila_nigricollis	0	0	0	0	0	0	0	640	rainy	TRF_U	9.4	mid_understory	open	ground	granivore	solitary	0	resident
THRAUPIDAE	Sporophila_nigricollis	0	0	0	0	0	0	0	640	rainy	TRF_U	11	mid_understory	open	ground	granivore	solitary	0	resident
THRAUPIDAE	Sporophila_nigricollis	0	0	0	0	0	0	0	640	rainy	TRF_U	11.7	mid_understory	open	ground	granivore	solitary	0	resident
FURNARIIDAE	Synallaxis_azarae	0	0	0	0	0	0	0	2400	dry	AF	14	mid_understory	closed	understory_ground	insectivore	solitary	1	resident
FURNARIIDAE	Synallaxis_azarae	0	0	0	0	0	0	0	2400	dry	AF	15.5	mid_understory	closed	understory_ground	insectivore	solitary	1	resident
FURNARIIDAE	Synallaxis_azarae	0	0	0	0	0	0	0	2400	dry	AF	15.5	mid_understory	closed	understory_ground	insectivore	solitary	1	resident
FURNARIIDAE	Synallaxis_azarae	0	0	0	0	0	0	0	2400	dry	AF	17	mid_understory	closed	understory_ground	insectivore	solitary	1	resident
FURNARIIDAE	Synallaxis_azarae	0	0	0	0	0	0	0	2400	dry	AF	19.5	mid_understory	closed	understory_ground	insectivore	solitary	1	resident
FURNARIIDAE	Synallaxis_gujanensis	0	0	0	0	0	0	0	640	rainy	TRF_U	18	mid_understory	closed	ground	insectivore	solitary	0	resident
THRAUPIDAE	Tachyphonus_phoenicius	0	0	0	0	0	0	0	450	rainy	E_S_GF	18	ground	open	mid_understory	insectivore	groups_flocks	1	resident
THRAUPIDAE	Tachyphonus_phoenicius	0	0	0	0	0	0	0	450	rainy	E_S_GF	20.5	ground	open	mid_understory	insectivore	groups_flocks	1	resident
THRAUPIDAE	Tachyphonus_phoenicius	0	0	0	0	0	0	0	450	rainy	E_S_GF	21.5	ground	open	mid_understory	insectivore	groups_flocks	1	resident
THRAUPIDAE	Tachyphonus_phoenicius	0	0	0	0	0	0	0	450	rainy	E_S_GF	21.5	ground	open	mid_understory	insectivore	groups_flocks	1	resident
THRAUPIDAE	Tachyphonus_phoenicius	0	0	0	0	0	0	0	450	rainy	E_S_GF	22.5	ground	open	mid_understory	insectivore	groups_flocks	1	resident
THRAUPIDAE	Tachyphonus_phoenicius	0	0	0	0	0	0	0	450	rainy	E_S_GF	23	ground	open	mid_understory	insectivore	groups_flocks	1	resident
THRAUPIDAE	Tachyphonus_phoenicius	0	0	0	0	0	0	0	450	rainy	E_S_GF	23.5	ground	open	mid_understory	insectivore	groups_flocks	1	resident
THRAUPIDAE	Tachyphonus_phoenicius	0	0	0	0	0	0	0	450	rainy	E_S_GF	26	ground	open	mid_understory	insectivore	groups_flocks	1	resident
THRAUPIDAE	Tachyphonus_surinamus	0	0	0	0	0	0	0	450	rainy	E_S_GF	18.5	mid_understory	open	mid_understory	frugivore_insectivore	groups_flocks	1	resident
THRAUPIDAE	Tachyphonus_surinamus	0	0	0	0	0	0	0	450	rainy	E_S_GF	19.5	mid_understory	open	mid_understory	frugivore_insectivore	groups_flocks	1	resident
THRAUPIDAE	Tangara_cayana	0	0	0	0	0	0	0	130	rainy	E_S_GF	20	mid_understory	open	mid_understory	frugivore_insectivore	solitary	0	resident
THRAUPIDAE	Tangara_cayana	0	0	0	0	0	0	0	130	rainy	E_S_GF	23	mid_understory	open	mid_understory	frugivore_insectivore	solitary	0	resident
THRAUPIDAE	Tangara_cayana	0	0	0	0	1	0	1	450	rainy	E_S_GF	20.5	mid_understory	open	mid_understory	frugivore_insectivore	solitary	0	resident
THRAUPIDAE	Tangara_cayana	0	0	0	0	0	0	0	450	rainy	E_S_GF	19.3	mid_understory	open	mid_understory	frugivore_insectivore	solitary	0	resident
THRAUPIDAE	Tangara_cayana	0	0	0	0	0	0	0	450	rainy	E_S_GF	20	mid_understory	open	mid_understory	frugivore_insectivore	solitary	0	resident
THRAUPIDAE	Tangara_cayana	0	0	0	0	0	0	0	450	rainy	E_S_GF	20.5	mid_understory	open	mid_understory	frugivore_insectivore	solitary	0	resident
THRAUPIDAE	Tangara_cayana	0	0	0	0	1	0	1	640	rainy	TRF_U	18.6	mid_understory	open	mid_understory	frugivore_insectivore	solitary	0	resident
THRAUPIDAE	Tangara_cyanicollis	0	0	1	0	1	0	1	640	rainy	TRF_U	14.8	mid_understory	open	mid_understory	frugivore	solitary	0	resident
THRAUPIDAE	Tangara_cyanicollis	0	0	1	0	0	0	1	640	rainy	TRF_U	14	mid_understory	open	mid_understory	frugivore	solitary	0	resident
THRAUPIDAE	Tangara_cyanicollis	0	0	1	0	0	0	1	640	rainy	TRF_U	15.2	mid_understory	open	mid_understory	frugivore	solitary	0	resident
THRAUPIDAE	Tangara_cyanicollis	0	0	1	0	0	0	1	640	rainy	TRF_U	15.7	mid_understory	open	mid_understory	frugivore	solitary	0	resident
THRAUPIDAE	Tangara_cyanicollis	0	0	0	0	0	0	0	640	rainy	TRF_U	11.5	mid_understory	open	mid_understory	frugivore	solitary	0	resident
THRAUPIDAE	Tangara_cyanicollis	0	0	0	0	0	0	0	640	rainy	TRF_U	14.2	mid_understory	open	mid_understory	frugivore	solitary	0	resident
THRAUPIDAE	Tangara_cyanicollis	0	0	0	0	0	0	0	640	rainy	TRF_U	14.5	mid_understory	open	mid_understory	frugivore	solitary	0	resident
THRAUPIDAE	Tangara_cyanicollis	0	0	0	0	0	0	0	640	rainy	TRF_U	14.8	mid_understory	open	mid_understory	frugivore	solitary	0	resident
THRAUPIDAE	Tangara_cyanicollis	0	0	0	0	0	0	0	640	rainy	TRF_U	15.8	mid_understory	open	mid_understory	frugivore	solitary	0	resident
THRAUPIDAE	Tangara_cyanicollis	0	0	0	0	0	0	0	640	rainy	TRF_U	15.8	mid_understory	open	mid_understory	frugivore	solitary	0	resident
THAMNOPHILIDAE	Thamnophilus_amazonicus	0	0	0	0	0	0	0	450	rainy	E_S_GF	20	mid_understory	open	mid_understory	insectivore	solitary	1	resident
THRAUPIDAE	Thraupis_episcopus	0	0	0	0	0	0	0	130	rainy	E_S_GF	33.8	canopy	open	mid_understory	frugivore	groups_flocks	0	resident
THRAUPIDAE	Thraupis_episcopus	0	0	0	0	0	0	0	130	rainy	E_S_GF	33.9	canopy	open	mid_understory	frugivore	groups_flocks	0	resident
THRAUPIDAE	Thraupis_episcopus	0	0	0	1	0	0	1	450	rainy	E_S_GF	35.5	canopy	open	mid_understory	frugivore	groups_flocks	0	resident
THRAUPIDAE	Thraupis_episcopus	0	0	0	0	1	0	1	450	rainy	E_S_GF	34	canopy	open	mid_understory	frugivore	groups_flocks	0	resident
THRAUPIDAE	Thraupis_episcopus	0	0	1	0	1	0	1	640	rainy	TRF_U	32.9	canopy	open	mid_understory	frugivore	groups_flocks	0	resident
THRAUPIDAE	Thraupis_episcopus	0	0	0	0	0	0	0	640	rainy	TRF_U	34.2	canopy	open	mid_understory	frugivore	groups_flocks	0	resident
THRAUPIDAE	Thraupis_episcopus	0	0	0	0	0	0	0	640	rainy	TRF_U	34.7	canopy	open	mid_understory	frugivore	groups_flocks	0	resident
THRAUPIDAE	Thraupis_episcopus	0	0	0	0	0	0	0	2560	rainy	V_U	34	canopy	open	mid_understory	frugivore	groups_flocks	0	resident
THRAUPIDAE	Thraupis_episcopus	0	0	0	0	0	0	0	2560	rainy	V_U	35	canopy	open	mid_understory	frugivore	groups_flocks	0	resident
THRAUPIDAE	Thraupis_palmarum	0	0	0	0	0	0	0	130	rainy	E_S_GF	35	canopy	open	mid_understory	frugivore	groups_flocks	0	resident
THRAUPIDAE	Thraupis_palmarum	0	0	0	0	0	0	0	130	rainy	E_S_GF	36	canopy	open	mid_understory	frugivore	groups_flocks	0	resident
THRAUPIDAE	Thraupis_palmarum	0	0	0	0	0	0	0	130	rainy	E_S_GF	37	canopy	open	mid_understory	frugivore	groups_flocks	0	resident
THRAUPIDAE	Thraupis_palmarum	0	0	0	0	0	0	0	130	rainy	E_S_GF	37.5	canopy	open	mid_understory	frugivore	groups_flocks	0	resident
THRAUPIDAE	Thraupis_palmarum	0	0	0	0	0	0	0	450	rainy	E_S_GF	31.5	canopy	open	mid_understory	frugivore	groups_flocks	0	resident
THRAUPIDAE	Thraupis_palmarum	0	0	0	0	0	0	0	450	rainy	E_S_GF	32.5	canopy	open	mid_understory	frugivore	groups_flocks	0	resident
THRAUPIDAE	Thraupis_palmarum	0	0	0	0	0	0	0	450	rainy	E_S_GF	32.9	canopy	open	mid_understory	frugivore	groups_flocks	0	resident
THRAUPIDAE	Thraupis_palmarum	0	0	0	0	0	0	0	450	rainy	E_S_GF	33	canopy	open	mid_understory	frugivore	groups_flocks	0	resident
THRAUPIDAE	Thraupis_palmarum	0	0	0	0	0	0	0	450	rainy	E_S_GF	34.5	canopy	open	mid_understory	frugivore	groups_flocks	0	resident
THRAUPIDAE	Thraupis_palmarum	0	0	0	0	0	0	0	450	rainy	E_S_GF	35.2	canopy	open	mid_understory	frugivore	groups_flocks	0	resident
THRAUPIDAE	Thraupis_palmarum	0	0	0	0	0	0	0	450	rainy	E_S_GF	35.3	canopy	open	mid_understory	frugivore	groups_flocks	0	resident
THRAUPIDAE	Thraupis_palmarum	0	0	0	0	0	0	0	450	rainy	E_S_GF	36	canopy	open	mid_understory	frugivore	groups_flocks	0	resident
THRAUPIDAE	Thraupis_palmarum	0	0	0	0	0	0	0	450	rainy	E_S_GF	36.9	canopy	open	mid_understory	frugivore	groups_flocks	0	resident
TROGLODYTIDAE	Thryothorus_rufalbus	0	0	0	0	1	0	1	640	rainy	TRF_U	22	mid_understory	closed	mid_understory	insectivore	groups_flocks	0	resident
TROGLODYTIDAE	Thryothorus_rufalbus	0	0	0	0	1	0	1	640	rainy	TRF_U	23	mid_understory	closed	mid_understory	insectivore	groups_flocks	0	resident
TROGLODYTIDAE	Thryothorus_rufalbus	0	0	0	0	1	0	1	640	rainy	TRF_U	25.8	mid_understory	closed	mid_understory	insectivore	groups_flocks	0	resident
TROGLODYTIDAE	Thryothorus_rufalbus	0	0	0	0	1	0	1	640	rainy	TRF_U	26	mid_understory	closed	mid_understory	insectivore	groups_flocks	0	resident
TROGLODYTIDAE	Thryothorus_rufalbus	0	0	0	0	0	0	0	640	rainy	TRF_U	20.7	mid_understory	closed	mid_understory	insectivore	groups_flocks	0	resident
TROGLODYTIDAE	Thryothorus_rufalbus	0	0	0	0	0	0	0	640	rainy	TRF_U	23.8	mid_understory	closed	mid_understory	insectivore	groups_flocks	0	resident
TROGLODYTIDAE	Thryothorus_rufalbus	0	0	0	0	0	0	0	640	rainy	TRF_U	24.2	mid_understory	closed	mid_understory	insectivore	groups_flocks	0	resident
TROGLODYTIDAE	Thryothorus_rufalbus	0	0	0	0	0	0	0	640	rainy	TRF_U	25	mid_understory	closed	mid_understory	insectivore	groups_flocks	0	resident
TROGLODYTIDAE	Thryothorus_rufalbus	0	0	0	0	0	0	0	640	rainy	TRF_U	25.7	mid_understory	closed	mid_understory	insectivore	groups_flocks	0	resident
TROGLODYTIDAE	Thryothorus_rufalbus	0	0	0	0	0	0	0	640	rainy	TRF_U	26.9	mid_understory	closed	mid_understory	insectivore	groups_flocks	0	resident
THRAUPIDAE	Tiaris_obscurus	0	0	0	0	1	0	1	130	rainy	E_S_GF	13.4	mid_understory	open	ground	granivore	groups_flocks	0	resident
TYRANNIDAE	Tolmomyias_sulphurescens	0	0	0	0	0	0	0	640	rainy	TRF_U	17.5	mid_understory	closed	mid_understory	insectivore	solitary	0	resident
PSITTACIDAE	Touit_huetii	0	0	0	0	0	0	0	450	rainy	E_S_GF	59	ground	cavity	mid_understory	frugivore	groups_flocks	0	resident
PSITTACIDAE	Touit_huetii	0	0	0	0	0	0	0	450	rainy	E_S_GF	59	ground	cavity	mid_understory	frugivore	groups_flocks	0	resident
PSITTACIDAE	Touit_huetii	0	0	0	0	0	0	0	450	rainy	E_S_GF	60	ground	cavity	mid_understory	frugivore	groups_flocks	0	resident
PSITTACIDAE	Touit_huetii	0	0	0	0	0	0	0	450	rainy	E_S_GF	61	ground	cavity	mid_understory	frugivore	groups_flocks	0	resident
TROGLODYTIDAE	Troglodytes_aedon	0	0	0	0	0	0	0	450	rainy	E_S_GF	15	mid_understory	closed	mid_understory	insectivore	solitary	0	resident
TROGLODYTIDAE	Troglodytes_aedon	0	0	0	0	0	0	0	640	rainy	TRF_U	10	mid_understory	closed	mid_understory	insectivore	solitary	0	resident
TROGLODYTIDAE	Troglodytes_aedon	0	0	0	0	0	0	0	640	rainy	TRF_U	11.5	mid_understory	closed	mid_understory	insectivore	solitary	0	resident
TROGLODYTIDAE	Troglodytes_aedon	0	0	0	0	0	0	0	640	rainy	TRF_U	11.5	mid_understory	closed	mid_understory	insectivore	solitary	0	resident
TROGLODYTIDAE	Troglodytes_aedon	0	0	0	0	0	0	0	640	rainy	TRF_U	12	mid_understory	closed	mid_understory	insectivore	solitary	0	resident
TROGLODYTIDAE	Troglodytes_aedon	0	0	0	0	0	0	0	640	rainy	TRF_U	14	mid_understory	closed	mid_understory	insectivore	solitary	0	resident
TROGLODYTIDAE	Troglodytes_aedon	0	0	0	0	0	0	0	640	rainy	TRF_U	14.6	mid_understory	closed	mid_understory	insectivore	solitary	0	resident
TROGLODYTIDAE	Troglodytes_aedon	0	0	0	0	0	0	0	2560	rainy	V_U	14.6	mid_understory	closed	mid_understory	insectivore	solitary	0	resident
TROGLODYTIDAE	Troglodytes_aedon	0	0	0	0	0	0	0	2560	rainy	V_U	14.7	mid_understory	closed	mid_understory	insectivore	solitary	0	resident
TROGLODYTIDAE	Troglodytes_aedon	0	0	0	0	0	0	0	2560	rainy	V_U	16.4	mid_understory	closed	mid_understory	insectivore	solitary	0	resident
TROGLODYTIDAE	Troglodytes_aedon	0	0	0	0	0	0	0	2560	dry	V_U	31	mid_understory	closed	mid_understory	insectivore	solitary	0	resident
TROGLODYTIDAE	Troglodytes_aedon	0	0	0	0	0	0	0	3100	rainy	E_AF_P	15.5	mid_understory	closed	mid_understory	insectivore	solitary	0	resident
TROGLODYTIDAE	Troglodytes_aedon	0	0	0	0	0	0	0	3950	rainy	P	13	mid_understory	closed	mid_understory	insectivore	solitary	0	resident
TROGLODYTIDAE	Troglodytes_solstitialis	0	0	0	0	0	0	0	2400	dry	AF	15.3	ground	closed	mid_understory	insectivore	groups_flocks	1	resident
TROGONIDAE	Trogon_personatus	1	0	0	0	0	0	1	2400	dry	AF	55	ground	cavity	mid_understory	frugivore_insectivore	groups_flocks	0	resident
TROGONIDAE	Trogon_personatus	0	0	0	0	0	0	0	2400	dry	AF	58.5	ground	cavity	mid_understory	frugivore_insectivore	groups_flocks	0	resident
TROGONIDAE	Trogon_personatus	0	0	0	0	0	0	0	2900	rainy	AF	55	ground	cavity	mid_understory	frugivore_insectivore	groups_flocks	0	resident
TROGONIDAE	Trogon_personatus	0	0	0	0	0	0	0	3100	rainy	E_AF_P	61	ground	cavity	mid_understory	frugivore_insectivore	groups_flocks	0	resident
TURDIDAE	Turdus_fuscater	0	0	0	0	0	0	0	2400	dry	AF	148	canopy	open	understory_ground	omnivore	solitary	0	resident
TURDIDAE	Turdus_fuscater	0	0	0	0	0	0	0	2400	dry	AF	151.5	canopy	open	understory_ground	omnivore	solitary	0	resident
Turdidae	Turdus_fuscater	1	1	0	0	0	0	1	2560	dry	V_U	146	canopy	open	understory_ground	omnivore	solitary	0	resident
TURDIDAE	Turdus_fuscater	1	0	0	0	1	0	1	2560	rainy	V_U	148	canopy	open	understory_ground	omnivore	solitary	0	resident
Turdidae	Turdus_fuscater	1	0	0	0	0	0	1	2560	rainy	V_U	120	canopy	open	understory_ground	omnivore	solitary	0	resident
Turdidae	Turdus_fuscater	1	0	0	0	0	0	1	2560	dry	V_U	120	canopy	open	understory_ground	omnivore	solitary	0	resident
Turdidae	Turdus_fuscater	1	0	0	0	0	0	1	2560	dry	V_U	125	canopy	open	understory_ground	omnivore	solitary	0	resident
Turdidae	Turdus_fuscater	1	0	0	0	0	0	1	2560	rainy	V_U	130	canopy	open	understory_ground	omnivore	solitary	0	resident
Turdidae	Turdus_fuscater	1	0	0	0	0	0	1	2560	rainy	V_U	131	canopy	open	understory_ground	omnivore	solitary	0	resident
Turdidae	Turdus_fuscater	1	0	0	0	0	0	1	2560	rainy	V_U	138	canopy	open	understory_ground	omnivore	solitary	0	resident
Turdidae	Turdus_fuscater	1	0	0	0	0	0	1	2560	rainy	V_U	139	canopy	open	understory_ground	omnivore	solitary	0	resident
Turdidae	Turdus_fuscater	1	0	0	0	0	0	1	2560	dry	V_U	140	canopy	open	understory_ground	omnivore	solitary	0	resident
Turdidae	Turdus_fuscater	1	0	0	0	0	0	1	2560	dry	V_U	144	canopy	open	understory_ground	omnivore	solitary	0	resident
Turdidae	Turdus_fuscater	1	0	0	0	0	0	1	2560	dry	V_U	149	canopy	open	understory_ground	omnivore	solitary	0	resident
Turdidae	Turdus_fuscater	1	0	0	0	0	0	1	2560	dry	V_U	150	canopy	open	understory_ground	omnivore	solitary	0	resident
Turdidae	Turdus_fuscater	0	1	0	0	0	0	1	2560	dry	V_U	131	canopy	open	understory_ground	omnivore	solitary	0	resident
Turdidae	Turdus_fuscater	0	1	0	0	0	0	1	2560	rainy	V_U	150	canopy	open	understory_ground	omnivore	solitary	0	resident
TURDIDAE	Turdus_fuscater	0	0	0	0	0	0	0	2560	rainy	V_U	130	canopy	open	understory_ground	omnivore	solitary	0	resident
TURDIDAE	Turdus_fuscater	0	0	0	0	0	0	0	2560	dry	V_U	131	canopy	open	understory_ground	omnivore	solitary	0	resident
TURDIDAE	Turdus_fuscater	0	0	0	0	0	0	0	2560	dry	V_U	134	canopy	open	understory_ground	omnivore	solitary	0	resident
TURDIDAE	Turdus_fuscater	0	0	0	0	0	0	0	2560	dry	V_U	134	canopy	open	understory_ground	omnivore	solitary	0	resident
TURDIDAE	Turdus_fuscater	0	0	0	0	0	0	0	2560	dry	V_U	138.3	canopy	open	understory_ground	omnivore	solitary	0	resident
TURDIDAE	Turdus_fuscater	0	0	0	0	0	0	0	2560	dry	V_U	140	canopy	open	understory_ground	omnivore	solitary	0	resident
TURDIDAE	Turdus_fuscater	0	0	0	0	0	0	0	2560	dry	V_U	140	canopy	open	understory_ground	omnivore	solitary	0	resident
TURDIDAE	Turdus_fuscater	0	0	0	0	0	0	0	2560	dry	V_U	142	canopy	open	understory_ground	omnivore	solitary	0	resident
TURDIDAE	Turdus_fuscater	0	0	0	0	0	0	0	2560	dry	V_U	144	canopy	open	understory_ground	omnivore	solitary	0	resident
TURDIDAE	Turdus_fuscater	0	0	0	0	0	0	0	2560	dry	V_U	145	canopy	open	understory_ground	omnivore	solitary	0	resident
TURDIDAE	Turdus_fuscater	0	0	0	0	0	0	0	2560	dry	V_U	146	canopy	open	understory_ground	omnivore	solitary	0	resident
TURDIDAE	Turdus_fuscater	0	0	0	0	0	0	0	2560	rainy	V_U	148	canopy	open	understory_ground	omnivore	solitary	0	resident
TURDIDAE	Turdus_fuscater	0	0	0	0	0	0	0	2560	rainy	V_U	148	canopy	open	understory_ground	omnivore	solitary	0	resident
TURDIDAE	Turdus_fuscater	0	0	0	0	0	0	0	2560	dry	V_U	150	canopy	open	understory_ground	omnivore	solitary	0	resident
TURDIDAE	Turdus_fuscater	0	0	0	0	0	0	0	2560	dry	V_U	150	canopy	open	understory_ground	omnivore	solitary	0	resident
TURDIDAE	Turdus_fuscater	0	0	0	0	0	0	0	2560	dry	V_U	150	canopy	open	understory_ground	omnivore	solitary	0	resident
TURDIDAE	Turdus_fuscater	0	0	0	0	0	0	0	2560	rainy	V_U	150	canopy	open	understory_ground	omnivore	solitary	0	resident
TURDIDAE	Turdus_fuscater	0	0	0	0	0	0	0	2560	rainy	V_U	150	canopy	open	understory_ground	omnivore	solitary	0	resident
TURDIDAE	Turdus_fuscater	0	0	0	0	0	0	0	2560	rainy	V_U	150.5	canopy	open	understory_ground	omnivore	solitary	0	resident
TURDIDAE	Turdus_fuscater	0	0	0	0	0	0	0	2560	rainy	V_U	151.5	canopy	open	understory_ground	omnivore	solitary	0	resident
TURDIDAE	Turdus_fuscater	0	0	0	0	0	0	0	2560	rainy	V_U	151.5	canopy	open	understory_ground	omnivore	solitary	0	resident
TURDIDAE	Turdus_fuscater	0	0	0	0	0	0	0	2560	rainy	V_U	152.4	canopy	open	understory_ground	omnivore	solitary	0	resident
TURDIDAE	Turdus_fuscater	0	0	0	0	0	0	0	2560	rainy	V_U	153	canopy	open	understory_ground	omnivore	solitary	0	resident
TURDIDAE	Turdus_fuscater	0	0	0	0	0	0	0	2560	dry	V_U	161	canopy	open	understory_ground	omnivore	solitary	0	resident
TURDIDAE	Turdus_fuscater	0	0	0	0	0	0	0	2560	dry	V_U	163	canopy	open	understory_ground	omnivore	solitary	0	resident
TURDIDAE	Turdus_fuscater	0	0	0	0	0	0	0	2560	dry	V_U	164	canopy	open	understory_ground	omnivore	solitary	0	resident
TURDIDAE	Turdus_fuscater	0	0	0	0	0	0	0	2560	dry	V_U	170	canopy	open	understory_ground	omnivore	solitary	0	resident
Turdidae	Turdus_fuscater	1	1	0	0	0	0	1	2900	dry	AF	165	canopy	open	understory_ground	omnivore	solitary	0	resident
Turdidae	Turdus_fuscater	0	0	0	0	0	0	0	2900	dry	AF	148	canopy	open	understory_ground	omnivore	solitary	0	resident
Turdidae	Turdus_fuscater	0	0	0	0	0	0	0	2900	dry	AF	154	canopy	open	understory_ground	omnivore	solitary	0	resident
TURDIDAE	Turdus_fuscater	1	1	0	0	1	0	1	3100	rainy	E_AF_P	140	canopy	open	understory_ground	omnivore	solitary	0	resident
TURDIDAE	Turdus_fuscater	1	1	0	0	1	0	1	3100	dry	E_AF_P	145	canopy	open	understory_ground	omnivore	solitary	0	resident
TURDIDAE	Turdus_fuscater	1	1	0	0	0	0	1	3100	rainy	E_AF_P	144	canopy	open	understory_ground	omnivore	solitary	0	resident
TURDIDAE	Turdus_fuscater	1	1	0	0	0	0	1	3100	rainy	E_AF_P	145	canopy	open	understory_ground	omnivore	solitary	0	resident
TURDIDAE	Turdus_fuscater	1	0	0	0	1	0	1	3100	dry	E_AF_P	130	canopy	open	understory_ground	omnivore	solitary	0	resident
TURDIDAE	Turdus_fuscater	0	1	1	0	1	0	1	3100	rainy	E_AF_P	142	canopy	open	understory_ground	omnivore	solitary	0	resident
TURDIDAE	Turdus_fuscater	0	1	1	0	0	0	1	3100	rainy	E_AF_P	138.3	canopy	open	understory_ground	omnivore	solitary	0	resident
Turdidae	Turdus_fuscater	0	1	0	0	1	0	1	3100	rainy	E_AF_P	150.4	canopy	open	understory_ground	omnivore	solitary	0	resident
Turdidae	Turdus_fuscater	0	1	0	0	0	0	1	3100	rainy	E_AF_P	124	canopy	open	understory_ground	omnivore	solitary	0	resident
Turdidae	Turdus_fuscater	0	1	0	0	0	0	1	3100	rainy	E_AF_P	130	canopy	open	understory_ground	omnivore	solitary	0	resident
Turdidae	Turdus_fuscater	0	1	0	0	0	0	1	3100	rainy	E_AF_P	130	canopy	open	understory_ground	omnivore	solitary	0	resident
Turdidae	Turdus_fuscater	0	1	0	0	0	0	1	3100	rainy	E_AF_P	137	canopy	open	understory_ground	omnivore	solitary	0	resident
Turdidae	Turdus_fuscater	0	1	0	0	0	0	1	3100	rainy	E_AF_P	147	canopy	open	understory_ground	omnivore	solitary	0	resident
Turdidae	Turdus_fuscater	0	1	0	0	0	0	1	3100	dry	E_AF_P	148	canopy	open	understory_ground	omnivore	solitary	0	resident
Turdidae	Turdus_fuscater	0	1	0	0	0	0	1	3100	dry	E_AF_P	149	canopy	open	understory_ground	omnivore	solitary	0	resident
Turdidae	Turdus_fuscater	0	1	0	0	0	0	1	3100	dry	E_AF_P	150	canopy	open	understory_ground	omnivore	solitary	0	resident
Turdidae	Turdus_fuscater	0	1	0	0	0	0	1	3100	dry	E_AF_P	150	canopy	open	understory_ground	omnivore	solitary	0	resident
Turdidae	Turdus_fuscater	0	1	0	0	0	0	1	3100	rainy	E_AF_P	150	canopy	open	understory_ground	omnivore	solitary	0	resident
Turdidae	Turdus_fuscater	0	1	0	0	0	0	1	3100	rainy	E_AF_P	150	canopy	open	understory_ground	omnivore	solitary	0	resident
Turdidae	Turdus_fuscater	0	1	0	0	0	0	1	3100	rainy	E_AF_P	150.5	canopy	open	understory_ground	omnivore	solitary	0	resident
Turdidae	Turdus_fuscater	0	1	0	0	0	0	1	3100	rainy	E_AF_P	151.5	canopy	open	understory_ground	omnivore	solitary	0	resident
Turdidae	Turdus_fuscater	0	1	0	0	0	0	1	3100	dry	E_AF_P	152.5	canopy	open	understory_ground	omnivore	solitary	0	resident
Turdidae	Turdus_fuscater	0	1	0	0	0	0	1	3100	rainy	E_AF_P	155	canopy	open	understory_ground	omnivore	solitary	0	resident
Turdidae	Turdus_fuscater	0	0	0	0	1	0	1	3100	rainy	E_AF_P	140.8	canopy	open	understory_ground	omnivore	solitary	0	resident
Turdidae	Turdus_fuscater	0	0	0	0	0	0	0	3100	rainy	E_AF_P	150	canopy	open	understory_ground	omnivore	solitary	0	resident
TURDIDAE	Turdus_fuscater	0	0	0	0	0	0	0	3100	dry	E_AF_P	155	canopy	open	understory_ground	omnivore	solitary	0	resident
Turdidae	Turdus_fuscater	0	0	0	0	0	0	0	3100	dry	E_AF_P	164	canopy	open	understory_ground	omnivore	solitary	0	resident
Turdidae	Turdus_fuscater	0	0	0	0	0	0	0	3100	dry	E_AF_P	170	canopy	open	understory_ground	omnivore	solitary	0	resident
Turdidae	Turdus_fuscater	1	1	0	0	0	0	1	3300	dry	E_G_AF	152	canopy	open	understory_ground	omnivore	solitary	0	resident
Turdidae	Turdus_fuscater	0	1	0	0	0	0	1	3300	dry	E_G_AF	134	canopy	open	understory_ground	omnivore	solitary	0	resident
Turdidae	Turdus_fuscater	0	1	0	0	0	0	1	3300	dry	E_G_AF	136	canopy	open	understory_ground	omnivore	solitary	0	resident
Turdidae	Turdus_fuscater	0	1	0	0	0	0	1	3300	dry	E_G_AF	152.4	canopy	open	understory_ground	omnivore	solitary	0	resident
TURDIDAE	Turdus_fuscater	0	0	0	0	0	0	0	3300	dry	E_G_AF	145	canopy	open	understory_ground	omnivore	solitary	0	resident
Turdidae	Turdus_fuscater	0	1	0	0	0	0	1	3950	rainy	P	154	canopy	open	understory_ground	omnivore	solitary	0	resident
TURDIDAE	Turdus_fuscater	0	0	0	0	0	0	0	3950	rainy	P	138	canopy	open	understory_ground	omnivore	solitary	0	resident
TURDIDAE	Turdus_fuscater	0	0	0	0	0	0	0	3950	rainy	P	145	canopy	open	understory_ground	omnivore	solitary	0	resident
TURDIDAE	Turdus_fuscater	0	0	0	0	0	0	0	3950	rainy	P	152.4	canopy	open	understory_ground	omnivore	solitary	0	resident
TURDIDAE	Turdus_fuscater	0	0	0	0	0	0	0	3950	dry	P	155	canopy	open	understory_ground	omnivore	solitary	0	resident
TURDIDAE	Turdus_fuscater	0	0	0	0	0	0	0	3950	dry	P	160	canopy	open	understory_ground	omnivore	solitary	0	resident
TURDIDAE	Turdus_fuscater	0	0	0	0	0	0	0	3950	rainy	P	165	canopy	open	understory_ground	omnivore	solitary	0	resident
Turdidae	Turdus_ignobilis	0	0	0	0	0	0	0	130	rainy	E_S_GF	57	canopy	open	understory_ground	frugivore_insectivore	solitary	0	resident
Turdidae	Turdus_ignobilis	0	0	0	0	1	0	1	450	rainy	E_S_GF	47.8	canopy	open	understory_ground	frugivore_insectivore	solitary	0	resident
Turdidae	Turdus_ignobilis	0	0	0	0	1	0	1	450	rainy	E_S_GF	48.4	canopy	open	understory_ground	frugivore_insectivore	solitary	0	resident
Turdidae	Turdus_ignobilis	0	0	0	0	1	0	1	450	rainy	E_S_GF	52.9	canopy	open	understory_ground	frugivore_insectivore	solitary	0	resident
Turdidae	Turdus_ignobilis	0	0	0	0	1	0	1	450	rainy	E_S_GF	53.8	canopy	open	understory_ground	frugivore_insectivore	solitary	0	resident
Turdidae	Turdus_ignobilis	0	0	0	0	1	0	1	450	rainy	E_S_GF	54	canopy	open	understory_ground	frugivore_insectivore	solitary	0	resident
Turdidae	Turdus_ignobilis	0	0	0	0	1	0	1	450	rainy	E_S_GF	55.2	canopy	open	understory_ground	frugivore_insectivore	solitary	0	resident
Turdidae	Turdus_ignobilis	0	0	0	0	1	0	1	450	rainy	E_S_GF	55.5	canopy	open	understory_ground	frugivore_insectivore	solitary	0	resident
Turdidae	Turdus_ignobilis	0	0	0	0	1	0	1	450	rainy	E_S_GF	56.4	canopy	open	understory_ground	frugivore_insectivore	solitary	0	resident
Turdidae	Turdus_ignobilis	0	0	0	0	1	0	1	450	rainy	E_S_GF	60.9	canopy	open	understory_ground	frugivore_insectivore	solitary	0	resident
Turdidae	Turdus_ignobilis	0	0	0	0	1	0	1	450	rainy	E_S_GF	62	canopy	open	understory_ground	frugivore_insectivore	solitary	0	resident
Turdidae	Turdus_ignobilis	0	0	0	0	1	0	1	450	rainy	E_S_GF	64	canopy	open	understory_ground	frugivore_insectivore	solitary	0	resident
Turdidae	Turdus_ignobilis	0	0	0	0	1	0	1	450	rainy	E_S_GF	66.7	canopy	open	understory_ground	frugivore_insectivore	solitary	0	resident
Turdidae	Turdus_ignobilis	0	0	0	0	1	0	1	450	rainy	E_S_GF	71	canopy	open	understory_ground	frugivore_insectivore	solitary	0	resident
Turdidae	Turdus_ignobilis	0	0	0	0	0	0	0	450	rainy	E_S_GF	48	canopy	open	understory_ground	frugivore_insectivore	solitary	0	resident
Turdidae	Turdus_ignobilis	0	0	0	0	0	0	0	450	rainy	E_S_GF	49.3	canopy	open	understory_ground	frugivore_insectivore	solitary	0	resident
Turdidae	Turdus_ignobilis	0	0	0	0	0	0	0	450	rainy	E_S_GF	50.6	canopy	open	understory_ground	frugivore_insectivore	solitary	0	resident
Turdidae	Turdus_ignobilis	0	0	0	0	0	0	0	450	rainy	E_S_GF	50.9	canopy	open	understory_ground	frugivore_insectivore	solitary	0	resident
Turdidae	Turdus_ignobilis	0	0	0	0	0	0	0	450	rainy	E_S_GF	51.7	canopy	open	understory_ground	frugivore_insectivore	solitary	0	resident
Turdidae	Turdus_ignobilis	0	0	0	0	0	0	0	450	rainy	E_S_GF	52	canopy	open	understory_ground	frugivore_insectivore	solitary	0	resident
Turdidae	Turdus_ignobilis	0	0	0	0	0	0	0	450	rainy	E_S_GF	54.5	canopy	open	understory_ground	frugivore_insectivore	solitary	0	resident
Turdidae	Turdus_ignobilis	0	0	0	0	0	0	0	450	rainy	E_S_GF	56.6	canopy	open	understory_ground	frugivore_insectivore	solitary	0	resident
Turdidae	Turdus_ignobilis	0	0	0	0	0	0	0	450	rainy	E_S_GF	60.1	canopy	open	understory_ground	frugivore_insectivore	solitary	0	resident
Turdidae	Turdus_ignobilis	0	0	0	0	0	0	0	450	rainy	E_S_GF	63.8	canopy	open	understory_ground	frugivore_insectivore	solitary	0	resident
Turdidae	Turdus_ignobilis	0	0	0	0	0	0	0	450	rainy	E_S_GF	68	canopy	open	understory_ground	frugivore_insectivore	solitary	0	resident
Turdidae	Turdus_ignobilis	0	0	0	0	0	0	0	450	rainy	E_S_GF	68.5	canopy	open	understory_ground	frugivore_insectivore	solitary	0	resident
Turdidae	Turdus_ignobilis	0	0	0	0	1	0	1	640	rainy	TRF_U	53.6	canopy	open	understory_ground	frugivore_insectivore	solitary	0	resident
Turdidae	Turdus_ignobilis	0	0	0	0	0	0	0	640	rainy	TRF_U	55.6	canopy	open	understory_ground	frugivore_insectivore	solitary	0	resident
Turdidae	Turdus_ignobilis	0	0	0	0	0	0	0	640	rainy	TRF_U	60	canopy	open	understory_ground	frugivore_insectivore	solitary	0	resident
Turdidae	Turdus_leucomelas	0	0	0	0	0	0	0	130	rainy	E_S_GF	50	mid_understory	open	understory_ground	frugivore_insectivore	solitary	0	resident
Turdidae	Turdus_leucomelas	0	0	0	0	1	0	1	450	rainy	E_S_GF	48.5	mid_understory	open	understory_ground	frugivore_insectivore	solitary	0	resident
Turdidae	Turdus_leucomelas	0	0	0	0	0	0	0	450	rainy	E_S_GF	67.3	mid_understory	open	understory_ground	frugivore_insectivore	solitary	0	resident
Turdidae	Turdus_nudigenis	0	0	0	0	1	0	1	450	rainy	E_S_GF	55	mid_understory	open	understory_ground	frugivore_insectivore	solitary	0	resident
Turdidae	Turdus_nudigenis	0	0	0	0	1	0	1	450	rainy	E_S_GF	59	mid_understory	open	understory_ground	frugivore_insectivore	solitary	0	resident
Turdidae	Turdus_nudigenis	0	0	0	0	0	0	0	450	rainy	E_S_GF	54.3	mid_understory	open	understory_ground	frugivore_insectivore	solitary	0	resident
Turdidae	Turdus_nudigenis	1	0	0	0	0	0	1	640	rainy	TRF_U	62.5	mid_understory	open	understory_ground	frugivore_insectivore	solitary	0	resident
Turdidae	Turdus_nudigenis	0	0	0	0	0	0	0	640	rainy	TRF_U	58	mid_understory	open	understory_ground	frugivore_insectivore	solitary	0	resident
Turdidae	Turdus_serranus	0	0	0	0	0	0	0	2400	dry	AF	92	mid_understory	open	canopy	frugivore_insectivore	solitary	0	resident
Turdidae	Turdus_serranus	1	1	0	0	0	0	1	3100	rainy	E_AF_P	90	mid_understory	open	canopy	frugivore_insectivore	solitary	0	resident
Turdidae	Turdus_serranus	1	1	0	0	0	0	1	3100	rainy	E_AF_P	93	mid_understory	open	canopy	frugivore_insectivore	solitary	0	resident
TYRANNIDAE	Tyrannus_melancholicus	0	0	0	0	0	0	0	130	rainy	E_S_GF	40.5	canopy	open	canopy	insectivore	solitary	0	resident
TYRANNIDAE	Tyrannus_melancholicus	0	0	0	1	0	0	1	450	rainy	E_S_GF	38.5	canopy	open	canopy	insectivore	solitary	0	resident
TYRANNIDAE	Tyrannus_melancholicus	0	0	0	0	1	0	1	450	rainy	E_S_GF	33.5	canopy	open	canopy	insectivore	solitary	0	resident
TYRANNIDAE	Tyrannus_melancholicus	0	0	0	0	0	0	0	450	rainy	E_S_GF	34	canopy	open	canopy	insectivore	solitary	0	resident
TYRANNIDAE	Tyrannus_melancholicus	0	0	0	0	0	0	0	450	rainy	E_S_GF	39.5	canopy	open	canopy	insectivore	solitary	0	resident
TYRANNIDAE	Tyrannus_melancholicus	0	0	0	0	0	0	0	450	rainy	E_S_GF	40	canopy	open	canopy	insectivore	solitary	0	resident
TYRANNIDAE	Tyrannus_melancholicus	0	0	0	0	0	0	0	450	rainy	E_S_GF	44	canopy	open	canopy	insectivore	solitary	0	resident
TYRANNIDAE	Tyrannus_melancholicus	0	0	0	0	0	0	0	450	rainy	E_S_GF	45	canopy	open	canopy	insectivore	solitary	0	resident
TYRANNIDAE	Tyrannus_melancholicus	0	0	0	0	0	0	0	640	rainy	TRF_U	36.2	canopy	open	canopy	insectivore	solitary	0	resident
TYRANNIDAE	Tyrannus_melancholicus	0	0	0	0	0	0	0	640	rainy	TRF_U	39.6	canopy	open	canopy	insectivore	solitary	0	resident
TYRANNIDAE	Tyrannus_melancholicus	0	0	0	0	0	0	0	640	rainy	TRF_U	40.2	canopy	open	canopy	insectivore	solitary	0	resident
TYRANNIDAE	Tyrannus_melancholicus	0	0	0	0	0	0	0	640	rainy	TRF_U	41.6	canopy	open	canopy	insectivore	solitary	0	resident
TYRANNIDAE	Tyrannus_melancholicus	0	0	0	1	0	0	1	2560	rainy	V_U	28	canopy	open	canopy	insectivore	solitary	0	resident
TYRANNIDAE	Tyrannus_melancholicus	0	0	0	0	0	0	0	2560	rainy	V_U	38.7	canopy	open	canopy	insectivore	solitary	0	resident
TYRANNIDAE	Tyrannus_tyrannus	0	0	0	0	0	0	0	450	rainy	E_S_GF	40	canopy	open	canopy	insectivore	groups_flocks	0	resident
CHARADRIIDAE	Vanellus_resplendens	0	0	0	0	0	0	0	3300	rainy	E_G_AF	245	ground	open	ground	insectivore	groups_flocks	0	resident
[truncated: 185 more rows]
